# Supplementary material for: Long Non-Coding RNAs as Potential Regulators of EMT-Related Transcription Factors in Colorectal Cancer—A Systematic Review and Bioinformatics Analysis
Source: Cancers (Basel). 2022 May 3;14(9):2280. doi: 10.3390/cancers14092280 (PMC9105237; doi:10.3390/cancers14092280)
Supplement: Supplementary file 1 [file cancers-14-02280-s001.zip › Table S1.xlsx]

## Sheet: corr_tumor
COAD_T_R_pvalue	COAD_T_R	COAD_T_n	MTI
1.21462e-22	-0.38241	609	DANCR_ZEB1
1.39303e-22	-0.38191	609	POLDIP2_ZEB2
1.39926e-22	-0.381893	609	POLDIP2_ZEB1
2.9061e-21	-0.370602	609	SLC37A4_ZEB2
3.86658e-19	-0.3514	609	DANCR_ZEB2
7.99294e-18	-0.338814	609	SLC37A4_ZEB1
8.11734e-16	-0.318423	609	ZNF518A_SNAI1
1.90417e-15	-0.314486	609	SNHG10_ZEB1
2.36084e-15	-0.313484	609	SNHG12_ZEB1
2.76726e-15	-0.312741	609	SNHG3_ZEB1
2.99984e-14	-0.301334	609	DTX2_ZEB2
6.59366e-14	-0.297451	609	ZNF518A_TWIST2
7.57511e-14	-0.296761	609	HNF1A-AS1_SNAI2
2.21213e-13	-0.291367	609	DTX2_ZEB1
3.51932e-13	-0.288994	609	NOL12_ZEB2
6.31498e-13	-0.285974	609	SNHG10_ZEB2
7.88356e-13	-0.284818	609	RECQL4_ZEB1
8.60987e-13	-0.284357	609	NOL12_ZEB1
1.37209e-12	-0.281908	609	SNHG12_ZEB2
3.29294e-12	-0.27724	609	SNHG1_ZEB1
4.19059e-12	-0.275938	609	SNHG1_ZEB2
9.40782e-12	-0.271522	609	SNHG3_ZEB2
2.79741e-11	-0.265441	609	AC131097.3_SNAI1
3.52439e-11	-0.264132	609	ABHD14A-ACY1_ZEB2
3.85779e-11	-0.263618	609	ABHD14A-ACY1_ZEB1
4.00967e-11	-0.263398	609	SNHG7_ZEB1
4.37012e-11	-0.262907	609	PRRT3-AS1_ZEB2
5.45041e-11	-0.261642	609	RECQL4_ZEB2
9.87382e-11	-0.258205	609	MCF2L-AS1_ZEB2
1.09044e-10	-0.257625	609	PRRT3-AS1_ZEB1
1.24375e-10	-0.256856	609	SNHG11_ZEB2
1.47993e-10	-0.255835	609	AC003665.1_ZEB1
1.63651e-10	-0.255242	609	SCARNA9_ZEB2
2.12204e-10	-0.253704	609	MRPL46_ZEB1
2.70855e-10	-0.25225	609	SNHG7_ZEB2
3.26802e-10	-0.251125	609	AC003665.1_ZEB2
5.239e-10	-0.248272	609	OPLAH_ZEB1
5.73524e-10	-0.247721	609	PRMT5-AS1_ZEB1
7.87836e-10	-0.245778	609	MCF2L-AS1_ZEB1
7.89151e-10	-0.245767	609	AC003665.1_SNAI2
8.92161e-10	-0.245012	609	AC093484.4_TWIST2
1.94391e-09	-0.240156	609	MIR210HG_ZEB1
2.1576e-09	-0.239497	609	OPLAH_ZEB2
2.84138e-09	-0.23775	609	EPB41L4A-AS1_ZEB2
4.46237e-09	-0.234855	609	RPS10P7_SNAI1
4.67898e-09	-0.234549	609	PVT1_ZEB2
5.53437e-09	-0.233461	609	MCM3AP-AS1_TWIST2
5.83741e-09	-0.233114	609	MAST4-AS1_SNAI1
6.06578e-09	-0.232865	609	MCM3AP-AS1_SNAI2
6.33423e-09	-0.232582	609	LENG8-AS1_SNAI2
6.61727e-09	-0.232297	609	MRPL46_ZEB2
7.33734e-09	-0.231621	609	HOXB-AS4_SNAI1
7.35514e-09	-0.231606	609	CBR3-AS1_SNAI2
7.87803e-09	-0.231155	609	AC084125.4_ZEB1
8.01889e-09	-0.231039	609	HOTTIP_SNAI2
1.16941e-08	-0.228546	609	SLC37A4_SNAI2
1.18759e-08	-0.228444	609	OIP5-AS1_SNAI1
1.22706e-08	-0.228226	609	AP006748.1_ZEB2
1.26268e-08	-0.228036	609	TMEM191C_ZEB1
1.54064e-08	-0.226707	609	TMEM191A_ZEB1
1.63055e-08	-0.226326	609	HOXB-AS4_TWIST2
1.6759e-08	-0.226142	609	SNHG1_TWIST2
2.15705e-08	-0.22444	609	HNF1A-AS1_TWIST2
2.21947e-08	-0.224246	609	CBR3-AS1_ZEB2
2.26367e-08	-0.224113	609	NOL12_SNAI2
2.43204e-08	-0.223626	609	AC131097.3_SNAI2
2.99742e-08	-0.2222	609	VIPR1-AS1_SNAI2
3.28792e-08	-0.221566	609	MIR196A1_SNAI1
3.54342e-08	-0.221051	609	AC114730.3_SNAI2
3.5806e-08	-0.22098	609	AC022182.3_ZEB1
3.89061e-08	-0.220407	609	SNHG3_SNAI2
4.77021e-08	-0.218996	609	GAS5_ZEB2
5.19749e-08	-0.218399	609	SCARNA9_ZEB1
5.36578e-08	-0.218177	609	POLDIP2_SNAI2
5.8182e-08	-0.217611	609	LINC00543_ZEB2
6.68014e-08	-0.216643	609	TMEM191C_ZEB2
7.7283e-08	-0.215616	609	SNHG3_TWIST2
8.00304e-08	-0.215369	609	RUSC1-AS1_SNAI2
8.0663e-08	-0.215314	609	HOTTIP_SNAI1
8.34276e-08	-0.215075	609	AP006748.1_SNAI2
1.02232e-07	-0.213631	609	TMEM191A_ZEB2
1.02602e-07	-0.213605	609	SCAMP1_SNAI1
1.0354e-07	-0.213541	609	AC114730.3_ZEB1
1.04184e-07	-0.213496	609	HNF1A-AS1_ZEB2
1.06585e-07	-0.213334	609	AC012317.1_SNAI1
1.09278e-07	-0.213155	609	AC113608.1_ZEB1
1.15504e-07	-0.212759	609	AC124944.3_SNAI2
1.18983e-07	-0.212547	609	VIPR1-AS1_SNAI1
1.31674e-07	-0.211819	609	ABO_SNAI2
1.40845e-07	-0.211334	609	AC084125.4_ZEB2
1.43933e-07	-0.211178	609	GAS5_ZEB1
1.52517e-07	-0.210759	609	DCP1A_TWIST2
1.53036e-07	-0.210735	609	AC093484.4_ZEB1
1.75481e-07	-0.209743	609	AP001372.2_SNAI1
1.85985e-07	-0.20932	609	DANCR_SNAI2
1.97918e-07	-0.208867	609	ABHD14A-ACY1_SNAI2
2.41046e-07	-0.207423	609	ARHGEF38-IT1_ZEB2
2.98958e-07	-0.205835	609	AC124944.3_TWIST2
3.24884e-07	-0.205218	609	HNF1A-AS1_TWIST1
3.43951e-07	-0.204793	609	SNHG12_SNAI2
3.48091e-07	-0.204704	609	MIR600HG_SNAI2
3.65308e-07	-0.204344	609	EHMT2-AS1_ZEB1
4.24897e-07	-0.203214	609	DGUOK-AS1_ZEB1
4.34208e-07	-0.203051	609	PRIM2_TWIST2
4.57908e-07	-0.202651	609	SYNPR-AS1_SNAI2
5.02021e-07	-0.201958	609	LINC00174_SNAI2
5.31045e-07	-0.201533	609	AC108449.2_SNAI1
5.33574e-07	-0.201497	609	EMG1_ZEB2
5.49921e-07	-0.201269	609	SNHG3_TWIST1
6.0159e-07	-0.200587	609	HOXB-AS4_SNAI2
6.20416e-07	-0.200352	609	EHMT2-AS1_ZEB2
6.97493e-07	-0.199459	609	HOTTIP_ZEB2
7.0206e-07	-0.199409	609	EMG1_ZEB1
7.37462e-07	-0.199032	609	SNHG10_SNAI2
7.59524e-07	-0.198806	609	MIR210HG_ZEB2
7.71488e-07	-0.198686	609	SLC25A5-AS1_ZEB1
7.79104e-07	-0.198611	609	CROCCP2_SNAI2
8.61036e-07	-0.197841	609	ASMTL-AS1_SNAI2
9.57088e-07	-0.197024	609	MCM3AP-AS1_TWIST1
9.76279e-07	-0.19687	609	LINC00365_ZEB2
9.9059e-07	-0.196757	609	TRIM31-AS1_SNAI2
9.91161e-07	-0.196753	609	LINC00342_SNAI1
1.08298e-06	-0.196065	609	AC114730.3_ZEB2
1.09315e-06	-0.195992	609	MIR17HG_SNAI2
1.16182e-06	-0.195517	609	PRMT5-AS1_ZEB2
1.25198e-06	-0.194933	609	EPB41L4A-AS1_ZEB1
1.25816e-06	-0.194894	609	AC007950.1_SNAI1
1.30217e-06	-0.194625	609	HMGA1P4_ZEB2
1.50304e-06	-0.193497	609	TRIM31-AS1_TWIST2
1.56448e-06	-0.193181	609	DGUOK-AS1_ZEB2
1.76319e-06	-0.192234	609	TUG1_SNAI1
1.80778e-06	-0.192036	609	MIR196A1_TWIST2
1.8276e-06	-0.191949	609	DICER1-AS1_ZEB2
1.86161e-06	-0.191802	609	JARID2-AS1_ZEB1
2.02243e-06	-0.191142	609	MIR17HG_TWIST2
2.04065e-06	-0.19107	609	PVT1_ZEB1
2.04744e-06	-0.191044	609	AC113608.1_ZEB2
2.05607e-06	-0.19101	609	AC093484.4_ZEB2
2.07301e-06	-0.190945	609	CASP8AP2_SNAI1
2.17613e-06	-0.190556	609	AC131097.3_TWIST1
2.19699e-06	-0.19048	609	MIR17HG_ZEB2
2.37597e-06	-0.189851	609	JARID2-AS1_ZEB2
2.70966e-06	-0.188792	609	AC131097.3_TWIST2
2.82129e-06	-0.188466	609	PVT1_SNAI2
2.88118e-06	-0.188295	609	SEC16B_SNAI1
3.05632e-06	-0.187817	609	SYNPR-AS1_ZEB2
3.1136e-06	-0.187666	609	ASMTL-AS1_ZEB2
3.12778e-06	-0.187629	609	SNHG6_ZEB2
3.23039e-06	-0.187366	609	AC017074.1_TWIST2
3.80238e-06	-0.186034	609	OPLAH_SNAI2
3.85062e-06	-0.18593	609	SYNPR-AS1_TWIST2
4.25105e-06	-0.185117	609	ZNF518A_TWIST1
4.29983e-06	-0.185023	609	RUSC1-AS1_ZEB2
4.46718e-06	-0.184708	609	DIO3OS_SNAI2
4.52907e-06	-0.184594	609	PYY2_ZEB1
4.5788e-06	-0.184504	609	SLC25A5-AS1_ZEB2
4.92467e-06	-0.1839	609	LINC00467_SNAI1
5.47454e-06	-0.18302	609	SNHG11_ZEB1
5.98103e-06	-0.182281	609	MYB-AS1_TWIST2
6.59595e-06	-0.18146	609	RUSC1-AS1_TWIST2
7.15181e-06	-0.180779	609	DICER1-AS1_SNAI2
7.23567e-06	-0.18068	609	MYLK-AS1_ZEB2
7.57828e-06	-0.180289	609	SCARNA9_SNAI2
7.66946e-06	-0.180188	609	SPAG5-AS1_ZEB1
7.77324e-06	-0.180074	609	ABO_SNAI1
7.85521e-06	-0.179986	609	FAM13A-AS1_SNAI1
7.90163e-06	-0.179936	609	MCF2L-AS1_SNAI2
7.93122e-06	-0.179904	609	SYNPR-AS1_SNAI1
8.52791e-06	-0.179288	609	LINC00501_ZEB2
8.75471e-06	-0.179065	609	LINC00501_ZEB1
8.76973e-06	-0.17905	609	HOTTIP_TWIST2
8.86602e-06	-0.178957	609	HNF1A-AS1_ZEB1
9.22423e-06	-0.178619	609	DLG3-AS1_ZEB1
1.01444e-05	-0.177805	609	DIO3OS_ZEB2
1.06297e-05	-0.177404	609	RPS10P7_TWIST2
1.11759e-05	-0.176973	609	SNORA71B_ZEB2
1.13207e-05	-0.176862	609	ARHGEF38-IT1_ZEB1
1.13559e-05	-0.176835	609	FGD5-AS1_SNAI1
1.15357e-05	-0.1767	609	EPB41L4A-AS1_SNAI2
1.20455e-05	-0.176326	609	PRRT3-AS1_SNAI2
1.23427e-05	-0.176115	609	ASMTL-AS1_ZEB1
1.30579e-05	-0.175627	609	TRIM31-AS1_ZEB2
1.39912e-05	-0.175027	609	UBAC2-AS1_ZEB2
1.41067e-05	-0.174955	609	IGBP1-AS1_SNAI2
1.4185e-05	-0.174907	609	AC007950.1_TWIST1
1.43777e-05	-0.174789	609	AC114730.2_SNAI2
1.45427e-05	-0.17469	609	SLC25A30-AS1_ZEB2
1.49009e-05	-0.174477	609	ALDH1L1-AS2_SNAI1
1.50843e-05	-0.17437	609	LINC00543_ZEB1
1.50897e-05	-0.174367	609	SNHG12_TWIST2
1.69296e-05	-0.173359	609	AC010745.1_ZEB1
1.74515e-05	-0.173092	609	CASP8AP2_TWIST2
1.75461e-05	-0.173044	609	AC017074.1_TWIST1
1.80865e-05	-0.172777	609	HOXA11-AS_ZEB2
1.81406e-05	-0.17275	609	AC012485.2_SNAI1
1.96685e-05	-0.172035	609	AC092171.4_ZEB2
1.9755e-05	-0.171997	609	AC131097.3_ZEB2
2.20099e-05	-0.171036	609	IGBP1-AS2_ZEB1
2.35134e-05	-0.170447	609	EHMT2-AS1_SNAI2
2.35522e-05	-0.170432	609	AC022182.3_ZEB2
2.57409e-05	-0.169636	609	AP006748.1_ZEB1
2.58664e-05	-0.169592	609	PDXDC2P_SNAI1
2.70807e-05	-0.16918	609	LINC00115_ZEB2
2.7256e-05	-0.169122	609	IPO9-AS1_ZEB1
2.83722e-05	-0.16876	609	LINC00365_TWIST2
2.92711e-05	-0.168478	609	MYB-AS1_SNAI1
3.09372e-05	-0.167977	609	HOXA11-AS_SNAI1
3.09468e-05	-0.167975	609	TUG1_TWIST2
3.12866e-05	-0.167875	609	MYLK-AS1_ZEB1
3.31983e-05	-0.167337	609	AC007639.1_ZEB2
3.34701e-05	-0.167263	609	RUSC1-AS1_SNAI1
3.43636e-05	-0.167023	609	DNMBP-AS1_SNAI1
3.74786e-05	-0.16623	609	LENG8-AS1_ZEB2
3.76589e-05	-0.166186	609	AC016735.1_TWIST2
3.78663e-05	-0.166136	609	DNMBP-AS1_TWIST2
3.8579e-05	-0.165965	609	AC022182.1_ZEB1
3.99774e-05	-0.165638	609	DTX2_SNAI2
4.00361e-05	-0.165624	609	AC007009.1_ZEB1
4.08518e-05	-0.165439	609	AC093484.4_TWIST1
4.09213e-05	-0.165423	609	UBXN8_TWIST2
4.12342e-05	-0.165353	609	AC017074.1_ZEB2
4.19486e-05	-0.165195	609	SMARCA5-AS1_ZEB1
4.76066e-05	-0.164026	609	AC007950.1_TWIST2
5.15536e-05	-0.163285	609	MIR196A1_SNAI2
5.21055e-05	-0.163186	609	HMGA1P4_SNAI2
5.3115e-05	-0.163007	609	HOTTIP_ZEB1
5.57827e-05	-0.16255	609	ABO_ZEB2
5.97887e-05	-0.161899	609	SNHG9_ZEB1
6.06731e-05	-0.161762	609	HMGA1P4_ZEB1
6.1486e-05	-0.161636	609	AGAP1-IT1_ZEB1
6.18258e-05	-0.161585	609	LINC00365_SNAI2
6.36666e-05	-0.161308	609	AC092168.2_ZEB2
6.38703e-05	-0.161278	609	CRYM-AS1_TWIST2
6.64099e-05	-0.16091	609	AC092171.4_SNAI2
6.71068e-05	-0.160812	609	SLC25A30-AS1_SNAI2
6.89449e-05	-0.160556	609	AC024560.2_SNAI1
6.90566e-05	-0.160541	609	AC017074.1_SNAI2
6.97247e-05	-0.16045	609	AP006748.1_SNAI1
7.08703e-05	-0.160295	609	SEC16B_TWIST2
7.15573e-05	-0.160204	609	LINC00174_ZEB2
7.75075e-05	-0.159444	609	RPS10P7_SNAI2
7.80091e-05	-0.159383	609	JPX_TWIST2
7.88969e-05	-0.159275	609	AC104088.1_ZEB2
7.92485e-05	-0.159232	609	CBR3-AS1_ZEB1
7.9416e-05	-0.159212	609	HOTTIP_TWIST1
8.28141e-05	-0.158812	609	AC093484.4_SNAI2
8.40103e-05	-0.158675	609	AC016735.1_SNAI1
8.532e-05	-0.158527	609	HOXA11-AS_SNAI2
8.69087e-05	-0.15835	609	SPAG5-AS1_ZEB2
8.8701e-05	-0.158154	609	RECQL4_SNAI2
8.96869e-05	-0.158048	609	AC009495.3_SNAI1
9.39637e-05	-0.1576	609	DCP1A_TWIST1
9.58603e-05	-0.157407	609	SNHG6_ZEB1
9.68015e-05	-0.157313	609	NCBP2-AS1_TWIST2
9.86922e-05	-0.157126	609	UBAC2-AS1_ZEB1
0.000101472	-0.156857	609	SNORA71B_SNAI2
0.000103197	-0.156694	609	AC022182.1_SNAI1
0.000103309	-0.156684	609	LINC00265_SNAI2
0.000104148	-0.156605	609	GRTP1-AS1_SNAI2
0.000105874	-0.156446	609	STK24-AS1_SNAI2
0.000107112	-0.156333	609	AC027601.1_ZEB1
0.000110065	-0.156069	609	ZNF346-IT1_TWIST2
0.000110759	-0.156007	609	CROCCP2_ZEB2
0.000112712	-0.155837	609	LINC00342_SNAI2
0.000112842	-0.155826	609	LENG8-AS1_TWIST2
0.000113954	-0.155731	609	HNF1A-AS1_SNAI1
0.000114052	-0.155722	609	AL078621.3_SNAI1
0.00011631	-0.155531	609	STK24-AS1_ZEB2
0.000121195	-0.155129	609	SNHG11_SNAI2
0.000123329	-0.154958	609	TTC28-AS1_SNAI2
0.000129955	-0.154445	609	AC124944.3_SNAI1
0.000131938	-0.154297	609	DCP1A_SNAI1
0.000132224	-0.154275	609	DLEU2_TWIST2
0.000140675	-0.153665	609	IPO9-AS1_ZEB2
0.000141956	-0.153576	609	SNHG1_TWIST1
0.000143851	-0.153445	609	LINC00115_SNAI2
0.000145139	-0.153357	609	EZR-AS1_ZEB1
0.000145498	-0.153332	609	PYY2_ZEB2
0.00014849	-0.153131	609	SCAMP1_TWIST2
0.000148679	-0.153118	609	CWC15_TWIST2
0.00015335	-0.152812	609	SMARCA5-AS1_ZEB2
0.00015342	-0.152807	609	AP006748.1_TWIST2
0.00015548	-0.152675	609	CLEC19A_SNAI1
0.000157442	-0.15255	609	ERI3-IT1_TWIST1
0.000158646	-0.152474	609	LGALS8-AS1_ZEB2
0.000159402	-0.152427	609	OSGEPL1-AS1_ZEB2
0.000160738	-0.152344	609	AC007128.1_TWIST2
0.00016167	-0.152287	609	LGALS8-AS1_ZEB1
0.000166015	-0.152023	609	AP006748.1_TWIST1
0.000170504	-0.151756	609	ABO_ZEB1
0.000175874	-0.151446	609	HCG25_ZEB1
0.000175966	-0.151441	609	LNX1-AS2_TWIST2
0.000178777	-0.151283	609	LINC00501_SNAI2
0.000181243	-0.151145	609	MIR210_ZEB1
0.000195343	-0.150393	609	AC008937.3_SNAI1
0.000198042	-0.150255	609	AC016735.1_SNAI2
0.000202893	-0.150011	609	AC124944.2_SNAI1
0.000203314	-0.14999	609	GPC5-IT1_SNAI1
0.000206036	-0.149855	609	MYB-AS1_SNAI2
0.000208332	-0.149743	609	AP001372.2_TWIST2
0.00021271	-0.149533	609	TIPARP-AS1_ZEB2
0.000212772	-0.14953	609	CROCCP2_ZEB1
0.0002154	-0.149406	609	AC084809.2_SNAI1
0.00021735	-0.149314	609	AGBL5-IT1_SNAI1
0.000222521	-0.149076	609	RUSC1-AS1_ZEB1
0.000225025	-0.148962	609	MCM3AP-AS1_SNAI1
0.000227761	-0.148839	609	AC009299.3_TWIST2
0.000233461	-0.148588	609	ALG13-AS1_SNAI1
0.000235615	-0.148494	609	LINC00106_SNAI2
0.000240897	-0.148268	609	AC124944.2_TWIST2
0.000243027	-0.148178	609	DGUOK-AS1_SNAI2
0.000247731	-0.147983	609	MIR600HG_SNAI1
0.000248034	-0.14797	609	DDX39B-AS1_ZEB1
0.000253158	-0.147761	609	LINC00467_TWIST2
0.000254133	-0.147722	609	LINC00543_SNAI2
0.000272232	-0.147016	609	MED4-AS1_ZEB2
0.00027373	-0.146959	609	JARID2-AS1_SNAI2
0.000275103	-0.146908	609	ZRANB2-AS1_SNAI1
0.000279096	-0.146759	609	GAS6-AS1_SNAI2
0.000290487	-0.146347	609	IGBP1-AS2_ZEB2
0.000290932	-0.146331	609	LINC00115_ZEB1
0.000291035	-0.146327	609	MT1P3_ZEB1
0.000305566	-0.145823	609	SNHG10_TWIST2
0.00030862	-0.14572	609	MID1IP1-AS1_TWIST2
0.000310057	-0.145672	609	RPS10P7_TWIST1
0.000321711	-0.145289	609	DDX39B-AS1_ZEB2
0.00032914	-0.145051	609	ERI3-IT1_SNAI1
0.000330126	-0.14502	609	TRPC7-AS1_SNAI2
0.000334316	-0.144889	609	AC084018.1_SNAI2
0.0003382	-0.144768	609	AC003665.1_SNAI1
0.000345251	-0.144553	609	SUCLA2-AS1_ZEB2
0.000348311	-0.14446	609	INTS6-AS1_SNAI2
0.000350684	-0.144389	609	CASC2_TWIST2
0.00035168	-0.14436	609	AC131097.3_ZEB1
0.000352853	-0.144325	609	AC092168.2_ZEB1
0.000358956	-0.144145	609	VIPR1-AS1_TWIST2
0.000361333	-0.144076	609	SNHG1_SNAI2
0.000364227	-0.143993	609	AC024560.2_SNAI2
0.000365759	-0.143949	609	AC007950.1_ZEB1
0.000367463	-0.1439	609	AC009495.3_TWIST2
0.000382378	-0.143482	609	MALAT1_ZEB2
0.000388202	-0.143323	609	Z83844.1_TWIST2
0.000405264	-0.142869	609	GRTP1-AS1_ZEB2
0.000406429	-0.142839	609	TRPC7-AS1_SNAI1
0.000406954	-0.142825	609	AC104088.1_SNAI2
0.000407986	-0.142799	609	HOXB-AS4_TWIST1
0.000411708	-0.142703	609	DLG3-AS1_ZEB2
0.00041195	-0.142696	609	AC004947.2_SNAI1
0.000426884	-0.142319	609	ACAP2-IT1_SNAI1
0.000435611	-0.142105	609	ANKRD10-IT1_TWIST2
0.000439194	-0.142018	609	LINC00467_TWIST1
0.000445745	-0.141861	609	HCP5_ZEB1
0.000459189	-0.141544	609	SNHG12_TWIST1
0.00047371	-0.141212	609	AC124944.3_ZEB2
0.000473914	-0.141208	609	ZNF32-AS2_TWIST2
0.000479032	-0.141093	609	OSGEPL1-AS1_ZEB1
0.000479079	-0.141092	609	AC024560.2_TWIST2
0.000484208	-0.140978	609	AC002306.1_ZEB1
0.000491351	-0.140822	609	ABO_TWIST1
0.000493641	-0.140772	609	SNHG9_ZEB2
0.000501062	-0.140612	609	ERI3-IT1_SNAI2
0.000504433	-0.14054	609	FARP1-AS1_ZEB2
0.00052308	-0.14015	609	MAL2_TWIST2
0.000526582	-0.140079	609	GAS6-AS1_ZEB2
0.000528769	-0.140034	609	RRM1-AS1_ZEB1
0.000539319	-0.139821	609	KANSL1-AS1_ZEB2
0.000548765	-0.139634	609	SEC16B_SNAI2
0.000551966	-0.139572	609	IGBP1-AS1_SNAI1
0.00055297	-0.139552	609	AC002401.1_ZEB1
0.000562661	-0.139364	609	ANKRD10-IT1_SNAI1
0.000568613	-0.139251	609	MALAT1_ZEB1
0.00058526	-0.138938	609	FARP1-AS1_ZEB1
0.000587044	-0.138905	609	AC005355.2_SNAI2
0.000588506	-0.138878	609	AC156455.1_ZEB1
0.000592761	-0.1388	609	ZNF346-IT1_TWIST1
0.000606971	-0.138543	609	MYB-AS1_TWIST1
0.000616069	-0.138381	609	AC016582.2_ZEB1
0.000626076	-0.138206	609	ZFX-AS1_ZEB1
0.000626671	-0.138196	609	AC022182.1_SNAI2
0.000646033	-0.137864	609	LINC00476_SNAI2
0.00064997	-0.137798	609	AP000640.2_TWIST2
0.000655825	-0.1377	609	SULT1A3_TWIST2
0.000673858	-0.137403	609	SEC16B_TWIST1
0.000680389	-0.137298	609	ARHGEF38-IT1_TWIST2
0.000707791	-0.136865	609	VIPR1-AS1_ZEB2
0.000709102	-0.136844	609	TP53TG1_ZEB2
0.000718182	-0.136704	609	FAM83C-AS1_ZEB2
0.000719634	-0.136682	609	SLC25A30-AS1_ZEB1
0.000724402	-0.13661	609	AC027601.1_ZEB2
0.000727814	-0.136558	609	ZNF32-AS1_SNAI1
0.000727817	-0.136558	609	SPAG5-AS1_SNAI2
0.000741238	-0.136357	609	RBMY2EP_SNAI1
0.000745492	-0.136293	609	AC124944.2_SNAI2
0.000758294	-0.136106	609	TRPC7-AS1_ZEB2
0.000778702	-0.135812	609	AC010745.1_ZEB2
0.000797563	-0.135547	609	AC093690.1_SNAI2
0.000799482	-0.13552	609	DICER1-AS1_ZEB1
0.000831157	-0.135089	609	HCG15_TWIST2
0.000842129	-0.134943	609	CASC2_SNAI1
0.000846068	-0.134891	609	TRPC7-AS1_TWIST1
0.000858728	-0.134726	609	HOXB-AS4_ZEB2
0.000861795	-0.134686	609	RUSC1-AS1_TWIST1
0.000873331	-0.134538	609	NCBP2-AS1_SNAI2
0.000874087	-0.134528	609	ZNF32-AS2_SNAI1
0.000875989	-0.134504	609	COX10-AS1_SNAI1
0.000880746	-0.134444	609	IDI2-AS1_TWIST2
0.000884725	-0.134393	609	ABHD11-AS1_ZEB2
0.000918091	-0.133979	609	MAST4-AS1_TWIST2
0.000921055	-0.133943	609	LINC00336_ZEB2
0.000950899	-0.133586	609	OCIAD1-AS1_TWIST2
0.000980229	-0.133244	609	AC002306.1_ZEB2
0.000984134	-0.133199	609	SEC16B_ZEB2
0.000986613	-0.133171	609	CYP4A22-AS1_TWIST2
0.000990188	-0.13313	609	SNHG5_ZEB1
0.00102918	-0.132695	609	ERVK13-1_SNAI1
0.00105291	-0.132437	609	LINC00265_TWIST2
0.00105392	-0.132426	609	TP53TG1_SNAI1
0.00105955	-0.132366	609	IGBP1-AS1_TWIST2
0.00106687	-0.132288	609	RRM1-AS1_ZEB2
0.00110863	-0.131852	609	MIR17HG_TWIST1
0.00112239	-0.131712	609	DGUOK-AS1_TWIST2
0.00113586	-0.131576	609	AC058791.1_SNAI2
0.00113896	-0.131545	609	RPS10P7_ZEB1
0.00114938	-0.131441	609	SEC62-AS1_SNAI1
0.00115167	-0.131419	609	AC010976.2_SNAI2
0.00118167	-0.131125	609	AC010148.1_TWIST2
0.00119156	-0.13103	609	AC009120.5_SNAI1
0.00119472	-0.131	609	MCM3AP-AS1_ZEB2
0.00122074	-0.130753	609	ZNF32-AS1_SNAI2
0.00123434	-0.130627	609	LINC00365_TWIST1
0.00124504	-0.130528	609	AC108058.1_SNAI1
0.00126143	-0.130378	609	UBXN8_SNAI1
0.00126201	-0.130372	609	ZNF32-AS1_TWIST2
0.00128506	-0.130165	609	TTC28-AS1_ZEB2
0.00129052	-0.130116	609	TRIM31-AS1_ZEB1
0.0013195	-0.12986	609	AC007950.1_ZEB2
0.00133771	-0.129702	609	LINC00342_TWIST2
0.00136362	-0.129481	609	UBE2Q1-AS1_TWIST2
0.00136449	-0.129473	609	CBR3-AS1_TWIST2
0.0013747	-0.129387	609	ABHD11-AS1_ZEB1
0.00141432	-0.129059	609	MCCC1-AS1_SNAI2
0.00143341	-0.128903	609	AC011998.1_ZEB2
0.00148171	-0.128518	609	PVT1_TWIST2
0.00148546	-0.128489	609	DIO3OS_ZEB1
0.00150078	-0.12837	609	TTC28-AS1_TWIST2
0.00153923	-0.128075	609	AC011998.1_ZEB1
0.00155283	-0.127972	609	MIR210_ZEB2
0.00155356	-0.127967	609	TRIM31-AS1_SNAI1
0.00158047	-0.127766	609	LRRC37BP1_SNAI1
0.00158962	-0.127699	609	OCIAD1-AS1_SNAI1
0.00162297	-0.127456	609	UBXN8_TWIST1
0.00164839	-0.127274	609	AC007009.1_ZEB2
0.00165596	-0.12722	609	CRNDE_SNAI1
0.00167549	-0.127082	609	HCG25_ZEB2
0.00169421	-0.126952	609	PRIM2_ZEB1
0.00169498	-0.126946	609	LNX1-AS2_SNAI1
0.00174823	-0.126582	609	AC084809.2_ZEB2
0.00178156	-0.12636	609	HCG18_TWIST2
0.00182086	-0.126102	609	AP001619.2_TWIST2
0.00182485	-0.126076	609	HOXA11-AS_TWIST2
0.00185183	-0.125902	609	CDC42-IT1_SNAI2
0.00185701	-0.125869	609	MCCC1-AS1_SNAI1
0.0018662	-0.125811	609	AC078852.2_ZEB1
0.00189428	-0.125634	609	GRTP1-AS1_ZEB1
0.00191384	-0.125512	609	AC022182.1_TWIST1
0.00193265	-0.125396	609	SNORA71B_ZEB1
0.00193684	-0.12537	609	OIP5-AS1_TWIST2
0.00195375	-0.125266	609	AC005355.2_TWIST2
0.00195485	-0.12526	609	ZNF761_TWIST2
0.00196862	-0.125176	609	RABGAP1L-IT1_SNAI1
0.0019763	-0.12513	609	EIF1AX-AS1_TWIST2
0.00201026	-0.124927	609	NBPF1_SNAI1
0.00203615	-0.124774	609	AC009506.1_SNAI1
0.00206862	-0.124585	609	ZDHHC20-IT1_ZEB2
0.00210715	-0.124365	609	AC034243.1_SNAI2
0.00211118	-0.124342	609	AC005355.2_ZEB2
0.00211227	-0.124336	609	LINC00467_ZEB2
0.00215676	-0.124086	609	AC016700.2_ZEB2
0.00220915	-0.123798	609	AC114730.2_ZEB2
0.00224862	-0.123585	609	AC009299.3_SNAI1
0.00227731	-0.123432	609	SCARNA22_ZEB1
0.00228831	-0.123374	609	HM13-AS1_ZEB2
0.00230765	-0.123272	609	SNHG7_SNAI2
0.00231001	-0.12326	609	LGALS8-AS1_SNAI2
0.002327	-0.123172	609	LNX1-AS2_ZEB2
0.00232808	-0.123166	609	MIR17HG_ZEB1
0.00235128	-0.123046	609	MID1IP1-AS1_SNAI1
0.00239674	-0.122815	609	AC002511.2_TWIST1
0.00241494	-0.122723	609	TRIM31-AS1_TWIST1
0.00243946	-0.122601	609	AC005083.1_ZEB2
0.0024649	-0.122475	609	SERHL_SNAI2
0.00257351	-0.121951	609	TIPARP-AS1_SNAI2
0.00266997	-0.121502	609	PDXDC2P_TWIST2
0.00268141	-0.121449	609	SCARNA9_TWIST1
0.00270567	-0.121339	609	AC021224.1_TWIST2
0.00274501	-0.121163	609	Z83844.1_SNAI1
0.00276386	-0.121079	609	MED4-AS1_ZEB1
0.00276537	-0.121072	609	AC022182.1_ZEB2
0.00277236	-0.121041	609	CLEC19A_SNAI2
0.00278663	-0.120978	609	AP004550.1_SNAI1
0.00285971	-0.12066	609	AP004550.1_SNAI2
0.00287776	-0.120583	609	TPT1-AS1_SNAI2
0.00288613	-0.120547	609	SNORA71B_TWIST2
0.00291064	-0.120443	609	AC114730.3_TWIST1
0.00294944	-0.12028	609	AC007128.1_SNAI1
0.00302526	-0.119967	609	AC003665.1_TWIST2
0.00303866	-0.119912	609	AC093484.4_SNAI1
0.00304721	-0.119877	609	COX10-AS1_TWIST2
0.00306631	-0.1198	609	RABGAP1L-IT1_TWIST2
0.0030803	-0.119744	609	ARHGEF38-IT1_SNAI2
0.00311924	-0.119588	609	BCYRN1_TWIST2
0.00313597	-0.119522	609	FAM83C-AS1_SNAI2
0.00313675	-0.119519	609	MALAT1_SNAI2
0.00327863	-0.118969	609	AC007639.1_SNAI2
0.00332443	-0.118796	609	AC123023.1_TWIST2
0.00341707	-0.118453	609	AC097532.2_TWIST2
0.00343319	-0.118395	609	LINC00323_SNAI1
0.00343354	-0.118393	609	AC016644.1_TWIST2
0.00345954	-0.118299	609	MIR600HG_TWIST2
0.00347202	-0.118254	609	GHRLOS_SNAI2
0.00349292	-0.118179	609	ZNF346-IT1_SNAI2
0.00358649	-0.117848	609	HAR1A_ZEB1
0.00359463	-0.117819	609	LINC00336_SNAI2
0.00359901	-0.117804	609	AC144836.1_ZEB1
0.00360398	-0.117786	609	VIPR1-AS1_TWIST1
0.00366043	-0.117591	609	CLEC19A_TWIST2
0.00366796	-0.117565	609	TRPC7-AS1_ZEB1
0.00373935	-0.117323	609	IDI2-AS1_ZEB1
0.00374415	-0.117307	609	AC007639.1_ZEB1
0.00377214	-0.117213	609	SNHG10_TWIST1
0.00378441	-0.117172	609	LENG8-AS1_TWIST1
0.00379222	-0.117146	609	LINC00299_SNAI1
0.00387771	-0.116864	609	CASC2_TWIST1
0.00390567	-0.116773	609	LINC00501_TWIST2
0.00393599	-0.116676	609	AC016735.1_ZEB2
0.00397581	-0.116548	609	AC009303.1_SNAI1
0.00398666	-0.116513	609	AC034243.1_ZEB2
0.0040052	-0.116455	609	LINC00467_ZEB1
0.00401031	-0.116438	609	BCYRN1_SNAI2
0.00407111	-0.116248	609	IDH1-AS1_ZEB2
0.00413708	-0.116043	609	PRIM2_ZEB2
0.00414738	-0.116012	609	AC084809.2_ZEB1
0.00415954	-0.115974	609	IDH1-AS1_ZEB1
0.00416302	-0.115964	609	KCNQ1OT1_SNAI2
0.00416364	-0.115962	609	AC019118.2_TWIST2
0.00422168	-0.115786	609	AC093690.1_SNAI1
0.00425424	-0.115688	609	MCCC1-AS1_ZEB2
0.0043218	-0.115487	609	CYP4A22-AS1_SNAI2
0.00432804	-0.115468	609	SNRK-AS1_SNAI1
0.00434751	-0.115411	609	SIDT1-AS1_SNAI1
0.00440218	-0.115251	609	AC073626.2_ZEB1
0.00442273	-0.115191	609	LNX1-AS2_SNAI2
0.0044237	-0.115189	609	AC010745.1_SNAI2
0.00442374	-0.115188	609	HOXB-AS2_SNAI1
0.00442676	-0.11518	609	AC005162.3_SNAI1
0.00442785	-0.115177	609	EZR-AS1_ZEB2
0.00446667	-0.115065	609	SNHG5_ZEB2
0.00446924	-0.115057	609	UGDH-AS1_SNAI1
0.0045355	-0.114869	609	PSORS1C3_SNAI2
0.00454207	-0.11485	609	CRNDE_TWIST2
0.00458076	-0.114741	609	CRYM-AS1_SNAI2
0.00459679	-0.114696	609	JRK_SNAI2
0.00471406	-0.114372	609	GAS5_SNAI2
0.00486177	-0.113974	609	MIR196A1_TWIST1
0.00486698	-0.11396	609	SERHL_ZEB2
0.0049136	-0.113837	609	GAS5_TWIST2
0.00497071	-0.113688	609	AC012485.2_SNAI2
0.00505397	-0.113473	609	MALAT1_TWIST1
0.00506388	-0.113447	609	AC016747.3_SNAI2
0.00507107	-0.113429	609	CBR3-AS1_TWIST1
0.0051171	-0.113311	609	HM13-AS1_SNAI2
0.0051367	-0.113262	609	AC124944.3_TWIST1
0.00520472	-0.113091	609	AC005307.1_ZEB1
0.00523574	-0.113014	609	LINC00276_SNAI1
0.00526263	-0.112947	609	LNX1-AS2_TWIST1
0.00536941	-0.112685	609	NCBP2-AS1_SNAI1
0.00540641	-0.112596	609	MACC1-AS1_TWIST2
0.00540983	-0.112587	609	AC022182.3_TWIST1
0.00543458	-0.112528	609	AC114730.2_ZEB1
0.00556398	-0.11222	609	DANCR_TWIST1
0.00564577	-0.112029	609	AC114730.2_TWIST1
0.00565849	-0.111999	609	AC022182.3_SNAI2
0.0057278	-0.11184	609	CDC42-IT1_ZEB2
0.00576129	-0.111763	609	DNMBP-AS1_SNAI2
0.0058465	-0.11157	609	AC114730.2_TWIST2
0.00607091	-0.111073	609	SEC16B_ZEB1
0.00611604	-0.110976	609	AC008937.3_TWIST2
0.00616131	-0.110878	609	AC016747.3_SNAI1
0.00620281	-0.110789	609	SULT1A3_SNAI1
0.00622825	-0.110735	609	LINC00106_ZEB1
0.00625872	-0.11067	609	GAS6-AS1_ZEB1
0.00626135	-0.110665	609	LINC00571_SNAI1
0.0062929	-0.110598	609	DGUOK-AS1_TWIST1
0.00637698	-0.110422	609	MCCC1-AS1_TWIST1
0.00638954	-0.110396	609	AC005307.1_ZEB2
0.00651994	-0.110128	609	NBPF1_TWIST2
0.0065512	-0.110064	609	MRPL46_TWIST2
0.00657518	-0.110015	609	SIAH2-AS1_ZEB2
0.0067617	-0.109642	609	AC005307.1_SNAI1
0.00680586	-0.109555	609	SCARNA22_ZEB2
0.00682962	-0.109509	609	LRRC37BP1_TWIST2
0.00686362	-0.109443	609	LINC00173_ZEB1
0.00689372	-0.109384	609	AC019330.1_TWIST2
0.00692387	-0.109326	609	LINC00476_SNAI1
0.00692746	-0.109319	609	MRPL46_SNAI2
0.00697713	-0.109223	609	AC009970.1_TWIST2
0.00700672	-0.109166	609	ZNF32-AS1_ZEB2
0.00702037	-0.10914	609	STK24-AS1_SNAI1
0.00705216	-0.10908	609	LINC00467_SNAI2
0.00706692	-0.109052	609	PAN3-AS1_TWIST2
0.00707123	-0.109043	609	AC104088.1_TWIST2
0.00707374	-0.109039	609	ERVK13-1_TWIST2
0.00710388	-0.108982	609	EHMT2-AS1_TWIST1
0.00723469	-0.108736	609	ZDHHC20-IT1_ZEB1
0.00737096	-0.108485	609	PSORS1C3_TWIST2
0.00738295	-0.108463	609	NEAT1_SNAI2
0.00741259	-0.108409	609	EHMT2-AS1_TWIST2
0.00743123	-0.108375	609	AC012317.1_TWIST2
0.0075003	-0.108251	609	LINC00261_SNAI1
0.00750961	-0.108234	609	HLCS-IT1_SNAI2
0.00760222	-0.108068	609	AP001619.2_ZEB2
0.00763612	-0.108008	609	JPX_ZEB2
0.00767788	-0.107934	609	KCND3-AS1_SNAI1
0.00772773	-0.107847	609	ALMS1-IT1_TWIST2
0.00776919	-0.107774	609	AC078883.3_SNAI1
0.00778903	-0.10774	609	SYNJ2-IT1_SNAI2
0.00781395	-0.107696	609	DDX39B-AS1_TWIST2
0.00793312	-0.107491	609	ENTPD3-AS1_SNAI1
0.00794307	-0.107474	609	PART1_ZEB2
0.00798739	-0.107398	609	PINK1-AS_TWIST2
0.00798877	-0.107396	609	AC079610.2_SNAI1
0.00807466	-0.107251	609	LINC00570_ZEB1
0.00808448	-0.107234	609	TRIM36-IT1_SNAI1
0.00814939	-0.107125	609	AP001619.2_ZEB1
0.00817984	-0.107075	609	AP000346.2_ZEB1
0.00818863	-0.10706	609	RABGAP1L-IT1_SNAI2
0.00829368	-0.106886	609	TPT1-AS1_ZEB2
0.00835766	-0.106781	609	ACAP2-IT1_TWIST2
0.0083833	-0.106739	609	AC058791.1_ZEB2
0.0084607	-0.106614	609	AP000346.2_ZEB2
0.00851422	-0.106528	609	MIS18A-AS1_SNAI1
0.00852637	-0.106508	609	GLYCTK-AS1_SNAI1
0.00855459	-0.106463	609	FAR1-IT1_ZEB2
0.00857535	-0.10643	609	CDC42-IT1_TWIST2
0.00858828	-0.106409	609	MYB-AS1_ZEB2
0.00870365	-0.106226	609	LINC00174_ZEB1
0.00871579	-0.106207	609	BCYRN1_ZEB2
0.00877089	-0.10612	609	ZNF197-AS1_TWIST2
0.00877571	-0.106113	609	AC078852.2_ZEB2
0.00880403	-0.106069	609	AC005355.2_SNAI1
0.00889946	-0.105921	609	AP001619.2_SNAI2
0.00894758	-0.105846	609	IGBP1-AS1_ZEB2
0.00895038	-0.105842	609	PART1_SNAI2
0.00910546	-0.105606	609	SNHG6_SNAI2
0.00911071	-0.105598	609	AC084125.4_SNAI2
0.00928538	-0.105336	609	MIR210HG_SNAI2
0.00930743	-0.105303	609	DLX6-AS1_TWIST2
0.00940704	-0.105156	609	MCCC1-AS1_TWIST2
0.00940934	-0.105152	609	IDI2-AS1_SNAI2
0.00942717	-0.105126	609	LINC00365_ZEB1
0.00945195	-0.10509	609	BCYRN1_SNAI1
0.00948704	-0.105039	609	FAR1-IT1_ZEB1
0.00959951	-0.104875	609	LINC00501_TWIST1
0.00969826	-0.104733	609	AC016582.2_ZEB2
0.00972681	-0.104692	609	OPA1-AS1_TWIST2
0.00972683	-0.104692	609	AC016644.1_SNAI1
0.00973566	-0.10468	609	LINC00482_SNAI2
0.00987258	-0.104486	609	ERVK13-1_SNAI2
0.0100474	-0.104241	609	UBXN8_ZEB1
0.0101332	-0.104123	609	DNMBP-AS1_TWIST1
0.0101592	-0.104087	609	LENG8-AS1_ZEB1
0.0102222	-0.104001	609	LINC00501_SNAI1
0.0104494	-0.103694	609	SYNPR-AS1_TWIST1
0.0104623	-0.103676	609	UBE2Q1-AS1_TWIST1
0.0105313	-0.103584	609	AC003665.1_TWIST1
0.0105333	-0.103582	609	AC092171.4_ZEB1
0.0105634	-0.103542	609	CROCCP2_TWIST2
0.0106432	-0.103436	609	NCBP2-AS1_TWIST1
0.0109336	-0.103058	609	ERI3-IT1_TWIST2
0.0110526	-0.102906	609	AP000346.2_SNAI2
0.0111465	-0.102787	609	TP53TG1_SNAI2
0.0112323	-0.102678	609	BRWD1-AS1_SNAI1
0.0113155	-0.102574	609	DSCR9_SNAI2
0.0114426	-0.102416	609	LINC00265_SNAI1
0.0114453	-0.102413	609	LINC00426_SNAI1
0.0114691	-0.102384	609	AC156455.1_ZEB2
0.0115819	-0.102245	609	INTS6-AS1_ZEB2
0.0116328	-0.102183	609	TRPC7-AS1_TWIST2
0.0116483	-0.102164	609	ZNF32-AS1_TWIST1
0.0117089	-0.102091	609	AC084018.1_TWIST1
0.0117319	-0.102063	609	AC012501.2_ZEB2
0.0118312	-0.101943	609	CAMTA1-IT1_ZEB2
0.0120017	-0.10174	609	MYB-AS1_ZEB1
0.0122442	-0.101455	609	LARS2-AS1_SNAI2
0.0123091	-0.10138	609	AC092168.2_TWIST2
0.012371	-0.101308	609	CRNDE_TWIST1
0.0123835	-0.101294	609	AC002511.2_SNAI2
0.0123849	-0.101292	609	OSGEPL1-AS1_SNAI2
0.0125389	-0.101116	609	THAP7-AS1_SNAI1
0.0127765	-0.100847	609	MT1P3_ZEB2
0.0128256	-0.100792	609	LINC00106_ZEB2
0.0129286	-0.100678	609	SYNJ2-IT1_ZEB2
0.0129941	-0.100605	609	FBXL19-AS1_TWIST2
0.0130901	-0.100499	609	HM13-IT1_SNAI2
0.0132159	-0.100362	609	AC104695.3_SNAI1
0.0132775	-0.100295	609	ZBTB40-IT1_TWIST2
0.0135078	-0.100048	609	E2F3-IT1_TWIST2
0.013522	-0.100032	609	MIR600HG_TWIST1
0.0135562	-0.0999959	609	AC159540.2_SNAI1
0.0136219	-0.0999262	609	LINC00476_ZEB2
0.0136644	-0.0998812	609	LINC00336_ZEB1
0.0136818	-0.0998629	609	PRIM2_TWIST1
0.0136865	-0.0998579	609	AC084809.2_SNAI2
0.0137818	-0.0997576	609	AC005083.1_TWIST2
0.0138745	-0.0996608	609	OSGEPL1-AS1_TWIST2
0.0139066	-0.0996274	609	LINC00174_TWIST1
0.0139446	-0.0995878	609	AC012317.1_TWIST1
0.0139884	-0.0995424	609	STK24-AS1_TWIST1
0.0140162	-0.0995137	609	AC104088.1_ZEB1
0.0140163	-0.0995136	609	ZNF761_SNAI1
0.0140454	-0.0994835	609	JPX_SNAI2
0.0141005	-0.0994269	609	SNHG6_TWIST2
0.0141284	-0.0993982	609	SIAH2-AS1_SNAI2
0.014157	-0.0993689	609	AC017074.1_SNAI1
0.0142	-0.099325	609	ZNF718_SNAI1
0.0146043	-0.0989171	609	TTTY13_SNAI1
0.0146992	-0.0988229	609	DICER1-AS1_TWIST1
0.0148965	-0.0986285	609	DLX6-AS1_SNAI1
0.0149583	-0.0985681	609	ALG13-AS1_TWIST2
0.0151004	-0.09843	609	AC073626.2_ZEB2
0.0152275	-0.0983075	609	EHMT2-AS1_SNAI1
0.0152549	-0.0982813	609	SAPCD1-AS1_TWIST2
0.0152731	-0.0982638	609	MAL2_ZEB2
0.0154843	-0.0980627	609	YTHDF3_TWIST2
0.0155862	-0.0979665	609	GAS5_TWIST1
0.0157003	-0.0978595	609	GRTP1-AS1_TWIST1
0.0159526	-0.0976253	609	AP000253.1_SNAI2
0.0160202	-0.0975631	609	LINC00173_SNAI2
0.0161329	-0.0974598	609	AC019118.2_SNAI2
0.016255	-0.0973488	609	AC068491.1_ZEB1
0.0163312	-0.0972798	609	FGD5-AS1_TWIST2
0.0163376	-0.097274	609	ALDH1L1-AS2_SNAI2
0.016416	-0.0972034	609	HOXA11-AS_ZEB1
0.0164952	-0.0971323	609	AC074019.1_ZEB1
0.0166295	-0.0970124	609	INTS6-AS1_TWIST1
0.0167336	-0.0969202	609	SLC25A30-AS1_TWIST1
0.0168059	-0.0968564	609	CLEC19A_TWIST1
0.0168748	-0.0967958	609	DDX39B-AS1_SNAI2
0.0171455	-0.0965599	609	MCM3AP-AS1_ZEB1
0.0171651	-0.0965428	609	LINC00476_TWIST1
0.0172894	-0.0964358	609	GPC5-IT1_TWIST2
0.0173577	-0.0963771	609	MRPL46_TWIST1
0.0174487	-0.0962994	609	PRMT5-AS1_SNAI2
0.0175941	-0.0961759	609	TM4SF1-AS1_ZEB2
0.0176378	-0.096139	609	ZNF503-AS1_ZEB2
0.0176734	-0.0961089	609	CYP4A22-AS1_ZEB2
0.0177431	-0.0960503	609	AC092168.2_SNAI2
0.0177482	-0.096046	609	ZFX-AS1_ZEB2
0.0178894	-0.0959279	609	LINC00434_SNAI1
0.0179943	-0.0958406	609	MRPL46_SNAI1
0.0180112	-0.0958265	609	STK24-AS1_TWIST2
0.0180321	-0.0958093	609	DLG3-AS1_SNAI2
0.0180895	-0.0957617	609	ARAP1-AS1_ZEB1
0.0180899	-0.0957615	609	CARS-AS1_ZEB1
0.0181128	-0.0957425	609	ZDHHC20-IT1_SNAI2
0.0182243	-0.0956508	609	AC009970.1_SNAI2
0.018313	-0.0955781	609	HYI-AS1_ZEB2
0.0184196	-0.0954913	609	AC108058.1_TWIST2
0.0185698	-0.0953696	609	AC099850.1_ZEB2
0.01859	-0.0953533	609	LINC00482_ZEB1
0.01859	-0.0953533	609	CRYM-AS1_ZEB2
0.0187357	-0.0952362	609	KCP_ZEB1
0.0192273	-0.0948468	609	SMYD3-IT1_ZEB2
0.0193979	-0.0947138	609	EAF1-AS1_TWIST2
0.0194327	-0.0946868	609	LINC00114_ZEB1
0.0194639	-0.0946626	609	TP53TG1_TWIST2
0.0196646	-0.0945078	609	LINC00271_SNAI1
0.0197057	-0.0944762	609	MCCC1-AS1_ZEB1
0.0197528	-0.0944401	609	CDC42-IT1_SNAI1
0.0198732	-0.0943483	609	LINC00365_SNAI1
0.0199366	-0.0943001	609	ABO_TWIST2
0.0199992	-0.0942527	609	AC058791.1_SNAI1
0.0200919	-0.0941827	609	RPS10P7_ZEB2
0.0201243	-0.0941583	609	AC084149.1_ZEB2
0.020466	-0.093903	609	AC114730.2_SNAI1
0.0204879	-0.0938868	609	SULT1A3_SNAI2
0.0205458	-0.0938439	609	HCG14_SNAI1
0.0207536	-0.093691	609	XIST_SNAI2
0.0208067	-0.0936521	609	LINC00173_ZEB2
0.0208687	-0.0936069	609	AC027601.1_SNAI2
0.0209337	-0.0935595	609	SEC22B_SNAI1
0.0211012	-0.0934381	609	AC034243.1_TWIST2
0.0211143	-0.0934287	609	NEAT1_TWIST2
0.0211385	-0.0934112	609	CNOT10-AS1_ZEB2
0.0212106	-0.0933593	609	AC009495.3_TWIST1
0.0213421	-0.093265	609	DICER1-AS1_SNAI1
0.0215876	-0.0930903	609	AC083843.3_SNAI2
0.021865	-0.092895	609	RBM26-AS1_TWIST1
0.0218937	-0.0928749	609	TTC28-AS1_SNAI1
0.021966	-0.0928244	609	AC113608.1_SNAI2
0.0221505	-0.0926962	609	AC009495.2_SNAI1
0.0223257	-0.0925753	609	AC002401.1_ZEB2
0.0223591	-0.0925523	609	ZNF761_SNAI2
0.0225437	-0.092426	609	TCL6_SNAI1
0.0227254	-0.0923025	609	INTS6-AS1_TWIST2
0.0227499	-0.0922859	609	SEC62-AS1_TWIST2
0.0227521	-0.0922844	609	TTTY7_ZEB1
0.0227552	-0.0922823	609	AC083843.2_TWIST2
0.0229477	-0.0921526	609	TTTY18_SNAI1
0.0230567	-0.0920796	609	SLC37A4_TWIST1
0.0231254	-0.0920337	609	LINC00482_TWIST1
0.0231813	-0.0919964	609	LINC00570_ZEB2
0.0232801	-0.0919308	609	AC123023.1_ZEB2
0.023331	-0.0918971	609	AC139887.4_SNAI2
0.0234619	-0.0918106	609	FAR1-IT1_TWIST1
0.0234628	-0.09181	609	SNHG3_SNAI1
0.023466	-0.091808	609	CECR3_ZEB2
0.023505	-0.0917823	609	AC012317.1_SNAI2
0.0235789	-0.0917337	609	RBMY2EP_TWIST2
0.0236646	-0.0916776	609	GHRLOS_ZEB2
0.0238045	-0.0915863	609	AC013472.3_SNAI2
0.0240185	-0.0914477	609	AP001619.2_TWIST1
0.0240359	-0.0914365	609	DIO3OS_TWIST1
0.024157	-0.0913585	609	RABGAP1L-IT1_ZEB2
0.02416	-0.0913566	609	SUCLA2-AS1_SNAI2
0.0242671	-0.0912879	609	CYP4A22-AS1_SNAI1
0.0243103	-0.0912603	609	TTTY7_ZEB2
0.0243132	-0.0912584	609	YEATS2-AS1_TWIST2
0.0244058	-0.0911994	609	SOS1-IT1_SNAI1
0.0244151	-0.0911935	609	AC005162.3_TWIST2
0.024496	-0.0911421	609	AC016735.1_TWIST1
0.0246713	-0.0910312	609	GHRLOS_TWIST1
0.0247045	-0.0910103	609	AP000640.2_TWIST1
0.0248036	-0.0909479	609	CNOT10-AS1_ZEB1
0.0248604	-0.0909123	609	AC009495.3_SNAI2
0.024967	-0.0908456	609	LINC00330_ZEB1
0.0251648	-0.0907226	609	OSTN-AS1_SNAI1
0.0254121	-0.0905699	609	LINC00471_TWIST2
0.0254332	-0.0905569	609	CASC2_ZEB2
0.0255024	-0.0905145	609	LINC00476_TWIST2
0.0255168	-0.0905056	609	AC114730.3_TWIST2
0.0255628	-0.0904775	609	SHANK2-AS3_ZEB1
0.0256566	-0.0904202	609	FOXP1-IT1_SNAI1
0.0257992	-0.0903335	609	AC078883.3_SNAI2
0.0258848	-0.0902815	609	SPAG5-AS1_TWIST2
0.025889	-0.090279	609	PSORS1C3_SNAI1
0.0260743	-0.0901672	609	PVT1_TWIST1
0.026243	-0.0900661	609	HOXB-AS2_TWIST2
0.0263883	-0.0899794	609	RABGAP1L-IT1_TWIST1
0.0264368	-0.0899506	609	DLX6-AS1_SNAI2
0.0265118	-0.0899061	609	HYI-AS1_ZEB1
0.0266148	-0.0898451	609	ERVMER61-1_TWIST2
0.0266325	-0.0898346	609	GHRLOS_SNAI1
0.0270161	-0.0896096	609	IDI2-AS1_ZEB2
0.0270557	-0.0895865	609	PYY2_SNAI2
0.0270789	-0.089573	609	KANSL1-AS1_ZEB1
0.0273792	-0.089399	609	ARAP1-AS1_ZEB2
0.0276348	-0.0892522	609	AC004009.3_ZEB1
0.0276975	-0.0892164	609	AP001372.2_TWIST1
0.0278245	-0.0891441	609	UPP2-IT1_SNAI1
0.0278346	-0.0891383	609	DSCR9_ZEB2
0.0280559	-0.0890129	609	LARS2-AS1_TWIST1
0.028103	-0.0889864	609	IGKJ5_ZEB1
0.0283874	-0.0888268	609	PLCXD2-AS1_SNAI1
0.0284874	-0.0887709	609	NHS-AS1_SNAI1
0.0285178	-0.088754	609	ZNF761_TWIST1
0.0285398	-0.0887418	609	AC073254.1_SNAI1
0.0285538	-0.088734	609	AC090505.1_ZEB1
0.0287358	-0.088633	609	AC083900.1_SNAI1
0.028901	-0.0885419	609	AC108449.2_TWIST2
0.0289918	-0.088492	609	SLC37A4_TWIST2
0.0292058	-0.0883749	609	ENO1-AS1_TWIST2
0.029229	-0.0883623	609	TMEM9B-AS1_SNAI2
0.0292979	-0.0883247	609	AC009506.1_TWIST1
0.0294172	-0.08826	609	AC091153.4_ZEB1
0.0294183	-0.0882594	609	LINC00570_SNAI2
0.0297998	-0.0880538	609	HCG15_TWIST1
0.0298097	-0.0880484	609	SMYD3-IT1_ZEB1
0.0298361	-0.0880343	609	MAGI1-IT1_TWIST2
0.0298474	-0.0880283	609	JPX_SNAI1
0.0299771	-0.0879589	609	INTS6-AS1_SNAI1
0.029985	-0.0879547	609	LINC00482_ZEB2
0.0300247	-0.0879336	609	AC074019.1_ZEB2
0.0300676	-0.0879108	609	PDXDC2P_TWIST1
0.0300894	-0.0878992	609	IPO9-AS1_SNAI2
0.030108	-0.0878893	609	AC083900.1_SNAI2
0.0302296	-0.0878248	609	AC135050.5_SNAI1
0.030699	-0.0875778	609	EPB41L4A-AS1_TWIST2
0.0307148	-0.0875696	609	SLC25A30-AS1_SNAI1
0.0308582	-0.0874948	609	CLYBL-AS2_TWIST2
0.0308967	-0.0874748	609	DLX6-AS1_TWIST1
0.0313317	-0.0872501	609	AC024560.2_TWIST1
0.0313405	-0.0872456	609	AC084018.1_SNAI1
0.0314096	-0.0872101	609	GLYCTK-AS1_TWIST1
0.031431	-0.0871991	609	GPC5-IT1_SNAI2
0.0314394	-0.0871948	609	CRNDE_SNAI2
0.0314989	-0.0871644	609	STK24-AS1_ZEB1
0.0316155	-0.0871049	609	AC002511.1_TWIST1
0.0317458	-0.0870386	609	AC010884.1_SNAI1
0.0317899	-0.0870162	609	THOC7-AS1_SNAI2
0.0319296	-0.0869455	609	AC093690.1_ZEB2
0.0321431	-0.0868379	609	EZR-AS1_TWIST1
0.0324087	-0.086705	609	AC091132.1_SNAI1
0.0326924	-0.086564	609	AC007099.1_ZEB2
0.0327172	-0.0865517	609	LGALS8-AS1_TWIST1
0.0327304	-0.0865452	609	DIP2A-IT1_SNAI2
0.0327851	-0.0865181	609	LARGE-IT1_ZEB1
0.0330382	-0.0863935	609	AC007128.1_SNAI2
0.0332157	-0.0863066	609	SPAG5-AS1_TWIST1
0.0333624	-0.0862351	609	MIS18A-AS1_TWIST2
0.0334492	-0.0861929	609	AC124944.3_ZEB1
0.0337383	-0.086053	609	FAM215B_SNAI1
0.0338472	-0.0860005	609	LINC00106_TWIST2
0.0339293	-0.0859611	609	AC008592.4_SNAI2
0.0340302	-0.0859128	609	KCNQ1OT1_TWIST1
0.0344037	-0.0857349	609	AP000439.2_ZEB2
0.0344558	-0.0857102	609	PSORS1C3_TWIST1
0.0349474	-0.0854788	609	SYNPR-AS1_ZEB1
0.034974	-0.0854664	609	E2F3-IT1_SNAI1
0.0350799	-0.085417	609	TTTY9B_SNAI1
0.0351316	-0.0853929	609	NDFIP2-AS1_TWIST2
0.0352871	-0.0853206	609	PRKX-AS1_SNAI2
0.0353988	-0.0852688	609	PINK1-AS_TWIST1
0.0354198	-0.0852591	609	PCCA-AS1_TWIST2
0.035488	-0.0852276	609	LARS2-AS1_ZEB2
0.035581	-0.0851847	609	LGALS8-AS1_SNAI1
0.0357727	-0.0850966	609	AC083900.1_TWIST2
0.0361029	-0.0849457	609	PINK1-AS_SNAI1
0.0362201	-0.0848925	609	LINC00342_TWIST1
0.0362812	-0.0848647	609	FAM25E_SNAI2
0.0362892	-0.0848611	609	FAM215B_TWIST2
0.0365644	-0.0847369	609	SMARCA5-AS1_SNAI2
0.0366625	-0.0846928	609	GPC5-IT1_TWIST1
0.036728	-0.0846634	609	ZNF518A_SNAI2
0.0368746	-0.0845977	609	LINC00479_ZEB2
0.0370148	-0.0845352	609	MIR600HG_ZEB2
0.0371904	-0.0844571	609	AC016700.2_TWIST2
0.0376077	-0.0842728	609	MORC2-AS1_SNAI2
0.0376124	-0.0842707	609	PLCXD2-AS1_TWIST2
0.0378106	-0.0841838	609	GK-IT1_ZEB1
0.0378491	-0.084167	609	AC012317.1_ZEB1
0.0378565	-0.0841638	609	AC083843.2_SNAI2
0.037953	-0.0841216	609	ZMYM4-AS1_TWIST2
0.0379988	-0.0841016	609	AC144836.1_TWIST1
0.0380398	-0.0840838	609	CECR3_SNAI2
0.0380789	-0.0840668	609	FAM25E_ZEB2
0.0380871	-0.0840632	609	AC034243.1_TWIST1
0.0382013	-0.0840136	609	RRM1-AS1_SNAI2
0.0382869	-0.0839766	609	STEAP2-AS1_TWIST2
0.0383525	-0.0839482	609	HCG14_TWIST2
0.0388467	-0.0837357	609	IGBP1-AS1_TWIST1
0.0389929	-0.0836733	609	TMEM191C_SNAI2
0.0390023	-0.0836693	609	AC078883.3_TWIST1
0.0390931	-0.0836306	609	AC008278.2_TWIST2
0.0392228	-0.0835755	609	ZFY-AS1_SNAI1
0.0392728	-0.0835543	609	FAM13A-AS1_TWIST2
0.0392802	-0.0835512	609	JPX_TWIST1
0.0394716	-0.0834703	609	SNORA71B_TWIST1
0.0396115	-0.0834114	609	ALDH1L1-AS2_ZEB1
0.0397589	-0.0833495	609	AC002511.2_SNAI1
0.0397634	-0.0833476	609	AC083900.1_ZEB2
0.0397798	-0.0833407	609	MAST4-AS1_TWIST1
0.0399295	-0.0832781	609	NOL12_TWIST1
0.0400614	-0.083223	609	TTTY18_TWIST2
0.0403501	-0.0831031	609	AGAP1-IT1_SNAI2
0.0405941	-0.0830024	609	PCAT1_TWIST2
0.0407182	-0.0829513	609	AC005307.1_TWIST2
0.0407883	-0.0829225	609	RBM26-AS1_TWIST2
0.0413306	-0.0827012	609	RBMY2EP_SNAI2
0.0413581	-0.0826901	609	SERHL_ZEB1
0.0417596	-0.0825279	609	EIF1AX-AS1_SNAI2
0.041799	-0.0825121	609	AC113608.1_TWIST1
0.0418109	-0.0825073	609	LINC00114_ZEB2
0.04251	-0.0822284	609	AC009506.1_SNAI2
0.0426693	-0.0821653	609	SZT2-AS1_ZEB1
0.0429205	-0.0820664	609	HAR1B_SNAI1
0.043162	-0.0819717	609	EZR-AS1_SNAI2
0.0432092	-0.0819532	609	ITGB5-AS1_SNAI1
0.0437392	-0.0817472	609	CARS-AS1_SNAI2
0.0439693	-0.0816584	609	AGAP1-IT1_ZEB2
0.0442864	-0.0815366	609	FMR1-IT1_SNAI1
0.0442985	-0.081532	609	LINC00449_SNAI1
0.0448609	-0.0813179	609	HAR1A_ZEB2
0.0449766	-0.0812741	609	JRK_ZEB1
0.0450662	-0.0812403	609	CLYBL-AS2_ZEB2
0.0450757	-0.0812367	609	UBE2Q1-AS1_SNAI2
0.0451525	-0.0812077	609	AC022182.3_SNAI1
0.0451979	-0.0811906	609	GHRLOS_ZEB1
0.045379	-0.0811226	609	PART1_TWIST2
0.0455462	-0.08106	609	AC017074.1_ZEB1
0.0456149	-0.0810343	609	AC010148.1_ZEB2
0.0459827	-0.0808975	609	PDXDC2P_ZEB1
0.046114	-0.0808488	609	ALDH1L1-AS2_ZEB2
0.0462927	-0.0807828	609	LINC00265_ZEB2
0.0464043	-0.0807417	609	FBXL19-AS1_SNAI2
0.0467108	-0.0806292	609	AP004550.1_TWIST1
0.0469182	-0.0805535	609	BPESC1_ZEB1
0.0469546	-0.0805402	609	AC068831.6_ZEB2
0.0470926	-0.0804899	609	DNAJC27-AS1_ZEB2
0.0472569	-0.0804303	609	SNORA71A_ZEB2
0.0473206	-0.0804072	609	OXCT1-AS1_SNAI1
0.0473727	-0.0803884	609	IDI2-AS1_TWIST1
0.0474429	-0.080363	609	PDXDC2P_SNAI2
0.0474546	-0.0803588	609	ZNF346-IT1_ZEB2
0.047512	-0.080338	609	AC011754.1_ZEB1
0.0475275	-0.0803324	609	AL121578.2_ZEB1
0.0476065	-0.080304	609	UBXN8_ZEB2
0.0476335	-0.0802943	609	AP000442.1_TWIST2
0.047636	-0.0802934	609	XXYLT1-AS1_SNAI1
0.0476845	-0.0802759	609	MAL2_TWIST1
0.0478475	-0.0802174	609	E2F3-IT1_ZEB2
0.0478618	-0.0802122	609	SHANK2-AS1_ZEB2
0.0483348	-0.0800433	609	ALDH3B1_ZEB1
0.0484318	-0.0800088	609	AC123023.1_SNAI2
0.048814	-0.0798736	609	RSF1-IT2_TWIST2
0.0495345	-0.079621	609	THAP7-AS1_ZEB2
0.0500735	-0.079434	609	CARS-AS1_ZEB2
0.0501949	-0.0793921	609	AC009299.3_SNAI2
0.0504822	-0.0792933	609	AC005355.2_TWIST1
0.0506561	-0.0792338	609	GAS6-AS1_TWIST2
0.050812	-0.0791805	609	FAM83C-AS1_ZEB1
0.0509835	-0.0791221	609	AC135050.5_SNAI2
0.0515313	-0.0789366	609	AC104088.1_SNAI1
0.0516549	-0.078895	609	AC058791.1_ZEB1
0.0516761	-0.0788879	609	SMYD3-IT1_TWIST2
0.0517534	-0.0788619	609	AC078883.3_TWIST2
0.0518922	-0.0788153	609	AP000439.2_SNAI2
0.0520864	-0.0787503	609	MPRIP-AS1_ZEB2
0.0521601	-0.0787257	609	MAGI1-IT1_ZEB2
0.0522626	-0.0786915	609	LINC00570_TWIST2
0.0523474	-0.0786633	609	AC018737.1_ZEB1
0.0524137	-0.0786412	609	AP000253.1_ZEB2
0.052594	-0.0785814	609	UCA1_ZEB1
0.0528461	-0.078498	609	ABHD14A-ACY1_TWIST2
0.0529448	-0.0784654	609	FLNB-AS1_TWIST2
0.0532696	-0.0783587	609	ARHGAP26-IT1_SNAI1
0.0532906	-0.0783518	609	BTBD9-AS1_ZEB2
0.0533496	-0.0783324	609	GLYCTK-AS1_TWIST2
0.0534399	-0.0783029	609	ATXN8OS_ZEB1
0.0535286	-0.0782739	609	DLEU2_TWIST1
0.0538981	-0.0781536	609	ALG13-AS1_SNAI2
0.0539095	-0.0781499	609	ARHGEF38-IT1_TWIST1
0.0540618	-0.0781005	609	SHANK2-AS3_ZEB2
0.0543532	-0.0780063	609	MIR17HG_SNAI1
0.0544417	-0.0779778	609	TCEAL3-AS1_SNAI1
0.0547025	-0.077894	609	AC009120.5_SNAI2
0.0547402	-0.0778819	609	AC005307.1_SNAI2
0.0547878	-0.0778666	609	AC004053.1_SNAI1
0.0548079	-0.0778602	609	LINC00272_SNAI1
0.055223	-0.0777276	609	DICER1-AS1_TWIST2
0.0560083	-0.0774792	609	EIF1AX-AS1_SNAI1
0.05612	-0.0774441	609	AC078852.2_SNAI2
0.0561614	-0.0774311	609	AC008269.2_ZEB1
0.0567174	-0.0772573	609	LINC00434_TWIST2
0.0570435	-0.0771561	609	LENG8-AS1_SNAI1
0.057102	-0.077138	609	LINC00479_ZEB1
0.0573275	-0.0770683	609	IGBP1-AS2_SNAI2
0.0573894	-0.0770492	609	AC093690.1_TWIST2
0.0575215	-0.0770085	609	EIF1AX-AS1_TWIST1
0.0575528	-0.0769989	609	TTTY13_TWIST2
0.0576082	-0.0769819	609	CDC42-IT1_ZEB1
0.057695	-0.0769552	609	CARS-AS1_TWIST2
0.0577433	-0.0769404	609	HCG14_ZEB2
0.057817	-0.0769178	609	AC058791.1_TWIST1
0.058144	-0.0768179	609	AC000099.1_SNAI1
0.058179	-0.0768072	609	AC068196.1_TWIST2
0.058224	-0.0767935	609	LINC00167_ZEB2
0.0587658	-0.0766291	609	AC092159.2_SNAI2
0.0587908	-0.0766215	609	SULT1A3_TWIST1
0.0588392	-0.0766069	609	ITPK1-AS1_ZEB2
0.0592368	-0.0764872	609	MIR196A1_ZEB2
0.0594069	-0.0764362	609	ZNF197-AS1_SNAI1
0.059489	-0.0764116	609	ZNF32-AS2_SNAI2
0.0595632	-0.0763894	609	ZNF550_TWIST2
0.0597557	-0.076332	609	LARGE-IT1_ZEB2
0.0599441	-0.0762759	609	HCG25_SNAI2
0.0603914	-0.0761433	609	LINC00539_SNAI1
0.0607338	-0.0760424	609	MDC1-AS1_ZEB1
0.0610672	-0.0759445	609	HOXA11-AS_TWIST1
0.0611131	-0.0759311	609	XIST_TWIST2
0.0612045	-0.0759044	609	AC019330.1_ZEB2
0.0614421	-0.075835	609	FOXP1-IT1_TWIST2
0.0614456	-0.075834	609	POU6F2-AS1_ZEB2
0.0618978	-0.0757027	609	LARS2-AS1_TWIST2
0.0622966	-0.0755875	609	PROX1-AS1_TWIST1
0.0623875	-0.0755614	609	AC004009.3_SNAI1
0.062405	-0.0755564	609	TRMT2B-AS1_ZEB2
0.0624778	-0.0755354	609	ASMTL-AS1_TWIST2
0.0625397	-0.0755176	609	CECR9_SNAI2
0.0628455	-0.07543	609	FAR1-IT1_SNAI2
0.0628827	-0.0754194	609	GRTP1-AS1_TWIST2
0.0631134	-0.0753536	609	MIR181A2HG_ZEB2
0.0632501	-0.0753146	609	AC005162.3_ZEB1
0.0636406	-0.0752039	609	AC108058.1_SNAI2
0.06369	-0.0751899	609	ZNF32-AS1_ZEB1
0.0638686	-0.0751394	609	HCG14_SNAI2
0.0640115	-0.0750991	609	SIDT1-AS1_TWIST1
0.0640201	-0.0750967	609	AC016292.1_SNAI1
0.0641278	-0.0750664	609	AC005304.1_SNAI1
0.0642517	-0.0750316	609	AP000253.1_ZEB1
0.0644802	-0.0749676	609	FAM95B1_SNAI1
0.0645907	-0.0749366	609	AC015987.1_TWIST2
0.0647866	-0.0748819	609	AC019186.1_SNAI1
0.065028	-0.0748147	609	PAN3-AS1_SNAI2
0.0652512	-0.0747528	609	AC019330.1_SNAI2
0.0652592	-0.0747506	609	AC016644.1_TWIST1
0.0653229	-0.0747329	609	ST7-AS2_ZEB1
0.0655026	-0.0746832	609	ERI3-IT1_ZEB1
0.06567	-0.074637	609	MYLK-AS1_SNAI2
0.0656797	-0.0746343	609	NOL12_TWIST2
0.0657613	-0.0746118	609	AGBL5-IT1_TWIST2
0.0660422	-0.0745346	609	SLC25A5-AS1_SNAI2
0.066635	-0.0743725	609	AC092168.2_TWIST1
0.0668012	-0.0743272	609	TTC28-AS1_TWIST1
0.0671316	-0.0742375	609	AP000431.1_TWIST2
0.067247	-0.0742063	609	ARMC2-AS1_SNAI1
0.0674064	-0.0741633	609	NHS-AS1_ZEB2
0.0674368	-0.0741551	609	AC078883.3_ZEB2
0.0675335	-0.074129	609	TTTY9B_SNAI2
0.0675848	-0.0741152	609	GAS6-AS1_SNAI1
0.0676245	-0.0741045	609	ALDH1L1-AS2_TWIST1
0.0677706	-0.0740652	609	AC005592.1_TWIST1
0.0678408	-0.0740463	609	AP004550.1_ZEB2
0.0679517	-0.0740166	609	CLYBL-AS2_SNAI2
0.0679947	-0.074005	609	AC007099.1_TWIST1
0.0681593	-0.073961	609	IGBP1-AS1_ZEB1
0.0682486	-0.0739371	609	SOS1-IT1_TWIST2
0.0682789	-0.073929	609	FAM25E_ZEB1
0.068398	-0.0738972	609	HM13-AS1_ZEB1
0.0685593	-0.0738543	609	MDC1-AS1_ZEB2
0.068594	-0.073845	609	TTTY7B_ZEB2
0.0688617	-0.0737739	609	AC002511.1_SNAI1
0.0688948	-0.0737651	609	TTTY9B_ZEB2
0.0690556	-0.0737225	609	RRM1-AS1_TWIST1
0.0691455	-0.0736987	609	UBE2Q1-AS1_SNAI1
0.0692212	-0.0736788	609	AC083843.3_TWIST2
0.0692444	-0.0736726	609	DSCR9_TWIST1
0.0693315	-0.0736496	609	AC016700.2_SNAI2
0.0694161	-0.0736273	609	AC005281.1_SNAI1
0.0694283	-0.0736241	609	AC108449.2_TWIST1
0.0694421	-0.0736205	609	BOK-AS1_ZEB1
0.0696895	-0.0735554	609	ALDH1L1-AS1_SNAI1
0.0698762	-0.0735064	609	CECR3_TWIST2
0.0703243	-0.0733893	609	GHRLOS_TWIST2
0.0704815	-0.0733484	609	E2F3-IT1_TWIST1
0.0707724	-0.0732728	609	ENTPD3-AS1_ZEB2
0.0708525	-0.073252	609	HCG9_SNAI2
0.0710439	-0.0732025	609	FOXP1-AS1_ZEB1
0.071207	-0.0731604	609	RNASEH2B-AS1_SNAI1
0.0712277	-0.073155	609	MRPL23-AS1_ZEB2
0.0713815	-0.0731154	609	ITPKB-AS1_SNAI1
0.0715254	-0.0730784	609	NOP14-AS1_ZEB1
0.0716473	-0.073047	609	HCG15_SNAI2
0.0716919	-0.0730356	609	MIR210_SNAI2
0.0717652	-0.0730168	609	RBMY2EP_ZEB2
0.07207	-0.0729388	609	AC114763.1_ZEB2
0.0720801	-0.0729362	609	E2F3-IT1_SNAI2
0.0721529	-0.0729176	609	BOK-AS1_ZEB2
0.0722012	-0.0729053	609	ABCA9-AS1_SNAI2
0.072231	-0.0728977	609	FGD5-AS1_TWIST1
0.0725101	-0.0728266	609	AC012485.2_TWIST2
0.072742	-0.0727677	609	TTTY7_TWIST2
0.0729232	-0.0727218	609	AC013472.3_TWIST1
0.0734034	-0.0726006	609	HCG15_ZEB2
0.0735449	-0.072565	609	ALDH3B1_ZEB2
0.0736791	-0.0725313	609	ERI3-IT1_ZEB2
0.0738533	-0.0724876	609	AC106053.1_SNAI2
0.0739656	-0.0724595	609	AC084018.1_ZEB1
0.0740063	-0.0724493	609	WASIR2_SNAI2
0.0740343	-0.0724423	609	AC005162.3_SNAI2
0.0740605	-0.0724358	609	TRIM36-IT1_TWIST2
0.0740761	-0.0724319	609	ASH1L-IT1_TWIST1
0.0741115	-0.072423	609	CBR3-AS1_SNAI1
0.0741816	-0.0724055	609	AC017074.2_TWIST1
0.0741866	-0.0724043	609	AC004012.1_ZEB2
0.0742161	-0.0723969	609	AC016644.1_SNAI2
0.074256	-0.072387	609	AC011754.1_ZEB2
0.0742606	-0.0723858	609	SHANK2-AS3_SNAI2
0.0743073	-0.0723742	609	LINC00460_ZEB2
0.0746076	-0.0722995	609	AC159540.2_TWIST2
0.0749359	-0.0722181	609	GRM7-AS3_SNAI1
0.0750885	-0.0721803	609	BRWD1-AS1_TWIST2
0.0752714	-0.0721352	609	RBM26-AS1_ZEB2
0.0760005	-0.0719561	609	AC017074.2_ZEB2
0.0761026	-0.0719311	609	THRB-IT1_SNAI2
0.0762204	-0.0719023	609	AC012499.1_ZEB1
0.0764388	-0.0718491	609	GUSBP4_ZEB1
0.0764864	-0.0718375	609	LINC00167_ZEB1
0.0765944	-0.0718112	609	CLYBL-AS2_SNAI1
0.0768283	-0.0717544	609	SYNJ2-IT1_ZEB1
0.0768651	-0.0717455	609	ZNF346-IT1_SNAI1
0.0769195	-0.0717323	609	UCA1_ZEB2
0.0769684	-0.0717205	609	AC083843.1_ZEB1
0.0772881	-0.0716431	609	AC135050.5_TWIST2
0.0774667	-0.0716001	609	AC090505.1_ZEB2
0.0775223	-0.0715867	609	CLDN10-AS1_ZEB2
0.0775876	-0.071571	609	NHS-AS1_ZEB1
0.0776455	-0.071557	609	ST7-AS1_SNAI2
0.0776657	-0.0715522	609	ITPK1-AS1_ZEB1
0.07779	-0.0715223	609	AP001043.1_SNAI2
0.078039	-0.0714626	609	LINC00471_TWIST1
0.0781327	-0.0714402	609	SNORA71A_ZEB1
0.0781773	-0.0714295	609	DDX39B-AS1_TWIST1
0.0783116	-0.0713974	609	NAALADL2-AS3_SNAI1
0.0783173	-0.0713961	609	ALMS1-IT1_ZEB2
0.0784026	-0.0713757	609	DHRSX-IT1_ZEB1
0.0785417	-0.0713425	609	AP000442.1_SNAI1
0.0787517	-0.0712926	609	AC004012.1_SNAI2
0.0793133	-0.0711594	609	GPC5-IT1_ZEB1
0.0794981	-0.0711158	609	HOXB-AS2_TWIST1
0.0795627	-0.0711006	609	XIAP-AS1_TWIST1
0.0802786	-0.0709324	609	THAP7-AS1_SNAI2
0.0803315	-0.07092	609	UBAC2-AS1_SNAI2
0.0806439	-0.0708471	609	SHANK2-AS1_ZEB1
0.0806503	-0.0708456	609	AC017074.2_SNAI2
0.0807935	-0.0708122	609	XIAP-AS1_ZEB1
0.081284	-0.0706983	609	AC093732.1_SNAI2
0.081292	-0.0706964	609	PSORS1C3_ZEB2
0.0814387	-0.0706625	609	CROCCP2_TWIST1
0.0814442	-0.0706612	609	AC005162.3_TWIST1
0.0816185	-0.0706209	609	LINC00261_TWIST1
0.0816656	-0.07061	609	LINC00570_TWIST1
0.0817361	-0.0705937	609	LARS2-AS1_ZEB1
0.0817428	-0.0705922	609	FAM13A-AS1_TWIST1
0.081915	-0.0705525	609	AC009120.5_TWIST1
0.0819645	-0.0705411	609	OPA1-AS1_SNAI1
0.0821564	-0.070497	609	ABHD14A-ACY1_TWIST1
0.0823391	-0.0704551	609	CEACAM20_ZEB1
0.082441	-0.0704317	609	NOP14-AS1_ZEB2
0.0830471	-0.0702933	609	CACNA1C-AS1_SNAI2
0.0832459	-0.0702481	609	NKAPP1_ZEB2
0.0834383	-0.0702044	609	RABGAP1L-IT1_ZEB1
0.083822	-0.0701175	609	SIDT1-AS1_TWIST2
0.0839864	-0.0700804	609	NEAT1_TWIST1
0.0842818	-0.0700138	609	CROCCP2_SNAI1
0.0847926	-0.0698992	609	LINC00488_TWIST2
0.0849931	-0.0698543	609	AC083843.2_ZEB2
0.0850345	-0.069845	609	GAS6-AS1_TWIST1
0.0853919	-0.0697653	609	LGALS8-AS1_TWIST2
0.0854439	-0.0697538	609	B4GALT4-AS1_SNAI2
0.0854559	-0.0697511	609	AC093382.1_TWIST2
0.0855052	-0.0697401	609	AC007950.1_SNAI2
0.0855873	-0.0697219	609	SZT2-AS1_ZEB2
0.0856174	-0.0697152	609	MAL2_ZEB1
0.0856536	-0.0697071	609	AC097532.2_SNAI1
0.0857733	-0.0696806	609	TTTY9B_ZEB1
0.0858569	-0.069662	609	PAN3-AS1_ZEB2
0.0860769	-0.0696133	609	BTBD9-AS1_SNAI2
0.086089	-0.0696106	609	AC007098.1_TWIST2
0.0861047	-0.0696072	609	CWC15_SNAI1
0.0861777	-0.069591	609	MAGI1-IT1_SNAI2
0.0862812	-0.0695682	609	DIP2A-IT1_ZEB1
0.0862957	-0.0695649	609	AP001043.1_ZEB2
0.0863716	-0.0695482	609	AC104088.1_TWIST1
0.0872401	-0.0693574	609	SLC38A3_ZEB2
0.0875792	-0.0692833	609	PLCH1-AS2_TWIST2
0.087595	-0.0692798	609	CAMTA1-IT1_ZEB1
0.0883328	-0.0691194	609	KCNQ1OT1_TWIST2
0.0885734	-0.0690674	609	AC005281.1_SNAI2
0.0886037	-0.0690608	609	AC147651.1_SNAI2
0.0886573	-0.0690492	609	GUSBP4_ZEB2
0.0887257	-0.0690345	609	AL157871.2_ZEB1
0.0888496	-0.0690077	609	LINC00272_TWIST2
0.0888798	-0.0690012	609	CLEC19A_ZEB2
0.0888997	-0.0689969	609	AC093690.1_TWIST1
0.0891707	-0.0689386	609	AC012499.1_SNAI2
0.0892002	-0.0689322	609	AC087501.1_ZEB1
0.0895159	-0.0688645	609	PCCA-AS1_SNAI1
0.0897748	-0.068809	609	LINC00330_TWIST2
0.0897765	-0.0688087	609	AC083843.3_ZEB2
0.0898009	-0.0688035	609	ST7-AS2_ZEB2
0.0902208	-0.0687138	609	AP000640.2_SNAI2
0.0902319	-0.0687115	609	SNHG5_TWIST2
0.0908646	-0.0685771	609	AC012485.2_TWIST1
0.0910788	-0.0685318	609	LINC00545_SNAI1
0.0911254	-0.0685219	609	PLS1-AS1_TWIST1
0.0916333	-0.0684148	609	AC012501.2_ZEB1
0.0917221	-0.0683962	609	TTTY18_TWIST1
0.0921534	-0.0683057	609	LINC00543_TWIST2
0.0929304	-0.0681435	609	AC022182.1_TWIST2
0.0931885	-0.0680899	609	CASK-AS1_SNAI2
0.0933343	-0.0680596	609	GRM7-AS2_SNAI1
0.0936267	-0.0679991	609	THOC7-AS1_ZEB2
0.0936545	-0.0679933	609	NKAPP1_ZEB1
0.0936864	-0.0679867	609	E2F3-IT1_ZEB1
0.0941288	-0.0678955	609	AC092171.4_TWIST2
0.0941694	-0.0678871	609	AC068831.6_SNAI2
0.094562	-0.0678064	609	AC015987.1_TWIST1
0.0947177	-0.0677745	609	AC004009.3_TWIST2
0.0947449	-0.0677689	609	CNOT10-AS1_TWIST1
0.0948639	-0.0677446	609	MIR4500HG_TWIST2
0.0950036	-0.067716	609	TPT1-AS1_TWIST2
0.0950247	-0.0677117	609	OCIAD1-AS1_TWIST1
0.095036	-0.0677094	609	GLYCTK-AS1_SNAI2
0.0952823	-0.0676591	609	KCP_ZEB2
0.0961274	-0.0674874	609	PLCXD2-AS1_TWIST1
0.0961277	-0.0674874	609	MORC2-AS1_TWIST2
0.0973848	-0.0672342	609	OSGEPL1-AS1_TWIST1
0.0973993	-0.0672312	609	AC144836.1_SNAI2
0.0974061	-0.0672299	609	CACNA2D3-AS1_SNAI1
0.0974528	-0.0672205	609	RBMY2EP_ZEB1
0.0977423	-0.0671626	609	AC124944.2_TWIST1
0.0978939	-0.0671323	609	CYP4A22-AS1_ZEB1
0.0979323	-0.0671247	609	KCNQ1OT1_ZEB2
0.0980581	-0.0670996	609	AC083843.2_TWIST1
0.0981208	-0.0670871	609	ZNF503-AS1_ZEB1
0.0982138	-0.0670686	609	CWC15_ZEB2
0.0982366	-0.0670641	609	TCEAL3-AS1_TWIST2
0.0985888	-0.0669941	609	NKAPP1_TWIST2
0.0989019	-0.066932	609	NEAT1_SNAI1
0.0993693	-0.0668397	609	JRK_ZEB2
0.0993898	-0.0668356	609	TRMT2B-AS1_SNAI2
0.0994773	-0.0668184	609	CASK-AS1_TWIST2
0.0995248	-0.066809	609	IDH1-AS1_SNAI2
0.0997528	-0.0667642	609	NDFIP2-AS1_SNAI2
0.100283	-0.0666603	609	REV3L-IT1_ZEB2
0.100605	-0.0665972	609	AC068491.1_ZEB2
0.1012	-0.0664813	609	SULT1A3_ZEB2
0.101251	-0.0664714	609	PLS1-AS1_TWIST2
0.101335	-0.0664551	609	SRGAP3-AS4_SNAI1
0.101596	-0.0664045	609	TRIM36-IT1_TWIST1
0.101653	-0.0663935	609	FOXP1-AS1_SNAI1
0.101858	-0.0663537	609	AC018737.1_ZEB2
0.10219	-0.0662896	609	EMG1_SNAI2
0.1022	-0.0662878	609	TIPARP-AS1_ZEB1
0.102324	-0.0662638	609	GPC5-IT1_ZEB2
0.102408	-0.0662477	609	LINC00486_SNAI1
0.103473	-0.0660434	609	AC000124.1_SNAI2
0.103749	-0.0659907	609	AP001043.1_TWIST1
0.103782	-0.0659844	609	AC016292.1_ZEB1
0.103804	-0.0659803	609	AP000345.2_SNAI2
0.103829	-0.0659755	609	FAM83C-AS1_TWIST2
0.103873	-0.0659672	609	ATG10-IT1_ZEB1
0.104029	-0.0659375	609	KLHL6-AS1_SNAI1
0.104235	-0.0658983	609	AC009495.2_TWIST2
0.104683	-0.0658135	609	CRYM-AS1_ZEB1
0.104719	-0.0658066	609	MIR600HG_ZEB1
0.105152	-0.065725	609	AC135050.5_TWIST1
0.105335	-0.0656904	609	CASC2_SNAI2
0.105563	-0.0656476	609	LINC00102_SNAI1
0.105655	-0.0656302	609	ABCA9-AS1_ZEB2
0.10574	-0.0656144	609	CNOT10-AS1_SNAI2
0.105814	-0.0656004	609	ASMTL-AS1_TWIST1
0.106133	-0.0655406	609	AC007422.1_SNAI1
0.106389	-0.0654927	609	TTTY7_TWIST1
0.106801	-0.065416	609	TTTY18_ZEB1
0.106922	-0.0653934	609	ZRANB2-AS1_TWIST2
0.107141	-0.0653527	609	LINC00278_SNAI1
0.107454	-0.0652946	609	AC083843.2_ZEB1
0.107807	-0.0652293	609	CYP4A22-AS1_TWIST1
0.108042	-0.0651859	609	AC104781.1_SNAI1
0.108384	-0.0651229	609	AC007639.1_TWIST1
0.109396	-0.0649373	609	LINC00543_TWIST1
0.109405	-0.0649356	609	ERVMER61-1_ZEB2
0.109727	-0.0648769	609	AC000099.1_ZEB2
0.109985	-0.0648298	609	FAM13A-AS1_SNAI2
0.109986	-0.0648296	609	AC005083.1_TWIST1
0.110035	-0.0648208	609	ENO1-AS1_SNAI2
0.110392	-0.0647558	609	RBM26-AS1_SNAI2
0.110692	-0.0647014	609	AC013448.2_ZEB2
0.111097	-0.0646283	609	MYCBP2-AS1_SNAI1
0.11147	-0.064561	609	AC009970.1_TWIST1
0.111531	-0.06455	609	HAR1B_ZEB1
0.11163	-0.0645323	609	SAPCD1-AS1_SNAI2
0.111721	-0.0645159	609	LINC00174_TWIST2
0.112459	-0.0643837	609	DIP2A-IT1_ZEB2
0.112569	-0.0643639	609	AC079610.2_TWIST2
0.113052	-0.0642779	609	AC010745.1_TWIST2
0.113355	-0.0642239	609	AC104809.2_ZEB1
0.113526	-0.0641935	609	TTTY9B_TWIST2
0.113593	-0.0641817	609	BRWD1-AS1_SNAI2
0.114113	-0.0640895	609	AGBL5-IT1_SNAI2
0.114193	-0.0640755	609	PCCA-AS1_SNAI2
0.114299	-0.0640567	609	MIR4500HG_SNAI2
0.114369	-0.0640445	609	ZBTB20-AS4_SNAI1
0.114401	-0.0640388	609	AC008269.2_SNAI2
0.114503	-0.0640208	609	ENO1-AS1_TWIST1
0.114677	-0.06399	609	LINC00535_SNAI2
0.114717	-0.0639831	609	ASH1L-IT1_SNAI1
0.11485	-0.0639596	609	UBE2Q1-AS1_ZEB2
0.114922	-0.0639469	609	HOXB-AS2_SNAI2
0.114947	-0.0639425	609	AC144836.1_SNAI1
0.115132	-0.06391	609	UGDH-AS1_TWIST2
0.115658	-0.0638179	609	AC009303.1_TWIST2
0.116087	-0.063743	609	AC010148.1_SNAI2
0.116252	-0.0637142	609	CLDN10-AS1_SNAI2
0.116508	-0.0636696	609	AC005332.1_SNAI2
0.117211	-0.0635478	609	AC012506.3_SNAI1
0.117679	-0.0634668	609	SEC62-AS1_SNAI2
0.118161	-0.0633839	609	PHKA1-AS1_TWIST2
0.118194	-0.0633781	609	AC084018.1_TWIST2
0.118539	-0.063319	609	PART1_TWIST1
0.11909	-0.0632245	609	CEACAM20_ZEB2
0.119415	-0.0631691	609	TSPEAR-AS1_SNAI2
0.119437	-0.0631653	609	HOXA-AS3_TWIST2
0.119535	-0.0631485	609	AC024560.2_ZEB2
0.119604	-0.0631368	609	AC008269.2_TWIST2
0.120336	-0.0630124	609	XIST_SNAI1
0.120626	-0.0629632	609	AC008269.2_TWIST1
0.120741	-0.0629438	609	ATXN8OS_ZEB2
0.120913	-0.0629147	609	FOXP1-AS1_ZEB2
0.121041	-0.0628931	609	TUG1_TWIST1
0.121376	-0.0628366	609	RASA2-IT1_TWIST2
0.121597	-0.0627995	609	LINC00324_SNAI1
0.122195	-0.0626991	609	CLYBL-AS2_TWIST1
0.122409	-0.0626632	609	MDC1-AS1_TWIST2
0.122438	-0.0626584	609	DIP2A-IT1_TWIST1
0.122552	-0.0626393	609	ABCA9-AS1_TWIST2
0.123433	-0.0624926	609	VIPR1-AS1_ZEB1
0.123645	-0.0624573	609	ZNF503-AS1_SNAI2
0.124208	-0.0623639	609	AC078852.1_ZEB1
0.1244	-0.0623322	609	AGBL5-AS1_SNAI2
0.12501	-0.0622317	609	AC004012.1_ZEB1
0.125382	-0.0621705	609	AC012506.4_TWIST2
0.125418	-0.0621646	609	HM13-IT1_TWIST2
0.12549	-0.0621528	609	YEATS2-AS1_SNAI2
0.125498	-0.0621515	609	ZBTB40-IT1_SNAI1
0.125539	-0.0621448	609	CLEC19A_ZEB1
0.125637	-0.0621286	609	DIP2A-IT1_TWIST2
0.125665	-0.062124	609	AC018832.1_SNAI1
0.12567	-0.0621232	609	PSORS1C3_ZEB1
0.125679	-0.0621217	609	LINC00337_ZEB1
0.125791	-0.0621034	609	BIRC6-AS1_SNAI1
0.126071	-0.0620575	609	LINC00278_ZEB1
0.126274	-0.0620243	609	JARID2-AS1_TWIST1
0.126424	-0.0619999	609	ROPN1L-AS1_SNAI1
0.126632	-0.0619661	609	THOC7-AS1_ZEB1
0.12664	-0.0619647	609	DNAJC27-AS1_ZEB1
0.127653	-0.0618002	609	XIAP-AS1_SNAI2
0.127909	-0.0617587	609	AC002511.2_ZEB1
0.128052	-0.0617356	609	LY6G6E_ZEB2
0.128092	-0.0617291	609	AC068831.6_SNAI1
0.128418	-0.0616765	609	RBMS3-AS2_SNAI1
0.128936	-0.0615932	609	AC084149.1_SNAI2
0.129272	-0.0615392	609	BCYRN1_TWIST1
0.129371	-0.0615234	609	PCDH9-AS2_ZEB1
0.129638	-0.0614806	609	SLC25A30-AS1_TWIST2
0.129864	-0.0614445	609	LINC00520_ZEB1
0.130248	-0.0613832	609	SHANK2-AS3_TWIST1
0.130343	-0.0613681	609	NAALADL2-AS1_SNAI1
0.130566	-0.0613326	609	AC009495.3_ZEB2
0.130697	-0.0613117	609	TTTY7_SNAI2
0.13102	-0.0612605	609	MAGI1-IT1_TWIST1
0.131437	-0.0611943	609	AC105339.1_SNAI2
0.131482	-0.0611872	609	AC021224.1_SNAI1
0.131596	-0.0611691	609	AC012499.1_SNAI1
0.131657	-0.0611595	609	AC006372.4_TWIST1
0.131669	-0.0611576	609	ITCH-IT1_ZEB1
0.131893	-0.0611221	609	AC083843.3_TWIST1
0.132089	-0.0610913	609	AL133247.2_SNAI2
0.132212	-0.0610718	609	SMYD3-IT1_SNAI2
0.132696	-0.0609958	609	AF230666.2_TWIST2
0.132702	-0.0609947	609	ST7-AS1_ZEB1
0.133696	-0.060839	609	TTTY8_SNAI1
0.133988	-0.0607934	609	EPN2-AS1_TWIST1
0.134017	-0.0607889	609	OIP5-AS1_TWIST1
0.134318	-0.060742	609	TTC3-AS1_TWIST2
0.13466	-0.0606888	609	ZNF761_ZEB2
0.134738	-0.0606767	609	AC009120.5_TWIST2
0.134823	-0.0606635	609	AC012499.1_ZEB2
0.1349	-0.0606516	609	ENO1-AS1_SNAI1
0.134961	-0.060642	609	AC092296.1_TWIST2
0.135886	-0.0604989	609	AL133247.2_ZEB2
0.136192	-0.0604518	609	TTTY18_SNAI2
0.1364	-0.0604198	609	TTC28-AS1_ZEB1
0.137237	-0.0602913	609	WASIR1_ZEB1
0.137405	-0.0602656	609	BACH1-IT3_SNAI2
0.137437	-0.0602607	609	MALAT1_SNAI1
0.137626	-0.0602317	609	AC000099.1_ZEB1
0.138761	-0.0600589	609	AC007639.1_TWIST2
0.138837	-0.0600474	609	AC007563.3_ZEB2
0.138884	-0.0600402	609	BIRC6-AS1_TWIST2
0.139334	-0.059972	609	AC108676.1_SNAI1
0.139374	-0.059966	609	SRGAP3-AS2_ZEB2
0.139587	-0.0599337	609	MIR181A2HG_TWIST2
0.139921	-0.0598833	609	AC097532.2_SNAI2
0.14001	-0.05987	609	STX18-IT1_SNAI2
0.140852	-0.0597432	609	AC087501.1_ZEB2
0.140926	-0.0597321	609	AC013448.1_TWIST2
0.141045	-0.0597143	609	CAMTA1-IT1_SNAI2
0.141059	-0.0597121	609	DIAPH3-AS1_SNAI1
0.141378	-0.0596644	609	AC012506.3_SNAI2
0.141564	-0.0596366	609	SNORD62A_TWIST1
0.141786	-0.0596034	609	POU6F2-AS1_TWIST2
0.141914	-0.0595843	609	NHS-AS1_TWIST2
0.14213	-0.0595521	609	XIAP-AS1_ZEB2
0.142419	-0.059509	609	ERVK13-1_TWIST1
0.142582	-0.0594848	609	ENTPD3-AS1_ZEB1
0.142604	-0.0594816	609	POLDIP2_TWIST1
0.1427	-0.0594673	609	AC005592.1_TWIST2
0.142895	-0.0594382	609	KCNQ1-AS1_SNAI2
0.143379	-0.0593665	609	BTBD9-AS1_TWIST1
0.143804	-0.0593037	609	TRIM36-IT1_ZEB1
0.14437	-0.0592201	609	AC092171.4_SNAI1
0.145528	-0.0590501	609	AC006372.4_TWIST2
0.145601	-0.0590394	609	AC108058.1_TWIST1
0.145787	-0.0590122	609	HLCS-IT1_ZEB2
0.145799	-0.0590104	609	AC004069.2_TWIST1
0.14601	-0.0589796	609	AD000671.1_TWIST2
0.146185	-0.058954	609	AC078852.1_SNAI2
0.146201	-0.0589518	609	ST7-AS1_ZEB2
0.146588	-0.0588954	609	LINC00434_TWIST1
0.146769	-0.058869	609	DSCR9_TWIST2
0.146858	-0.0588561	609	LINC00404_SNAI1
0.14687	-0.0588543	609	AC073626.2_TWIST1
0.146908	-0.0588488	609	PRKX-AS1_ZEB2
0.147508	-0.0587617	609	TTTY18_ZEB2
0.148016	-0.0586882	609	AP000431.2_TWIST2
0.148766	-0.0585801	609	AC007099.1_TWIST2
0.149098	-0.0585323	609	GRM7-AS3_TWIST2
0.149098	-0.0585323	609	AC012451.1_SNAI1
0.149612	-0.0584584	609	LINC00114_TWIST1
0.14972	-0.058443	609	BRWD1-IT1_ZEB1
0.149828	-0.0584276	609	AC026202.3_SNAI1
0.150195	-0.0583751	609	FMR1-IT1_TWIST2
0.150205	-0.0583737	609	AP000431.1_ZEB2
0.150248	-0.0583674	609	MIR615_TWIST2
0.150436	-0.0583406	609	AC007128.1_TWIST1
0.150444	-0.0583396	609	ZRANB2-AS2_TWIST2
0.151061	-0.0582515	609	CRNDE_ZEB2
0.151127	-0.0582422	609	GRM7-AS2_TWIST2
0.151275	-0.0582211	609	CECR9_ZEB2
0.151325	-0.058214	609	NCBP2-AS1_ZEB2
0.151337	-0.0582123	609	FLNB-AS1_SNAI1
0.151468	-0.0581937	609	NAALADL2-AS3_TWIST2
0.151498	-0.0581895	609	ERVMER61-1_ZEB1
0.151609	-0.0581737	609	EAF1-AS1_SNAI1
0.151967	-0.0581229	609	LINC00272_SNAI2
0.152463	-0.0580528	609	ZFX-AS1_SNAI2
0.152674	-0.058023	609	FAM25E_SNAI1
0.153174	-0.0579525	609	AC012087.2_ZEB2
0.153646	-0.0578861	609	CECR3_ZEB1
0.154175	-0.0578119	609	EPB41L4A-AS1_TWIST1
0.154217	-0.057806	609	THRB-IT1_ZEB2
0.154306	-0.0577935	609	NUCB1-AS1_ZEB1
0.154567	-0.057757	609	AC144836.1_ZEB2
0.154939	-0.057705	609	AC064834.1_TWIST1
0.155295	-0.0576554	609	AP001619.2_SNAI1
0.155508	-0.0576257	609	AC004054.1_SNAI1
0.15557	-0.0576172	609	AC004069.2_ZEB1
0.155749	-0.0575922	609	AC092159.2_ZEB1
0.156488	-0.0574896	609	AC025171.1_SNAI1
0.156863	-0.0574378	609	AC092535.3_ZEB1
0.157058	-0.0574109	609	AC016700.2_ZEB1
0.157347	-0.0573708	609	LMLN-AS1_SNAI1
0.157399	-0.0573638	609	REV3L-IT1_SNAI2
0.157598	-0.0573363	609	MIR4500HG_TWIST1
0.157958	-0.0572867	609	TPT1-AS1_TWIST1
0.158481	-0.0572149	609	TTTY2B_ZEB2
0.158886	-0.0571593	609	A2ML1-AS1_TWIST1
0.159185	-0.0571185	609	TTTY9B_TWIST1
0.159247	-0.05711	609	AC013448.1_ZEB1
0.159252	-0.0571093	609	LINC00434_ZEB1
0.159394	-0.0570899	609	LINC00488_ZEB2
0.159396	-0.0570895	609	LINC00330_ZEB2
0.159408	-0.057088	609	AC026202.3_ZEB1
0.159953	-0.0570135	609	TSPAN9-IT1_ZEB2
0.160021	-0.0570044	609	GRM7-AS2_SNAI2
0.161052	-0.0568642	609	AC159540.2_SNAI2
0.161476	-0.0568068	609	SMARCA5-AS1_TWIST1
0.161721	-0.0567736	609	ALDH1L1-AS1_SNAI2
0.161914	-0.0567476	609	AC007563.3_ZEB1
0.161963	-0.056741	609	AC010468.2_SNAI1
0.162721	-0.0566388	609	AC019186.1_TWIST2
0.162752	-0.0566347	609	AC013448.2_ZEB1
0.163023	-0.0565983	609	LINC00471_SNAI2
0.163137	-0.056583	609	AC087501.1_SNAI2
0.163352	-0.0565541	609	AC093732.1_ZEB2
0.163556	-0.0565268	609	B4GALT4-AS1_ZEB1
0.163617	-0.0565186	609	TTTY2B_SNAI2
0.163701	-0.0565073	609	CECR3_SNAI1
0.163891	-0.0564819	609	AC144836.1_TWIST2
0.164021	-0.0564645	609	AC092171.4_TWIST1
0.164661	-0.0563791	609	ITCH-IT1_SNAI2
0.164881	-0.0563497	609	AC108142.1_ZEB1
0.165402	-0.0562805	609	NDFIP2-AS1_ZEB2
0.165517	-0.0562652	609	AC007731.1_TWIST1
0.165647	-0.0562479	609	PLCXD2-AS1_ZEB2
0.16571	-0.0562395	609	AC018359.1_ZEB2
0.165772	-0.0562313	609	UPP2-IT1_TWIST2
0.165839	-0.0562225	609	DLEU2_SNAI1
0.165991	-0.0562023	609	AC064834.1_TWIST2
0.166376	-0.0561514	609	TCL6_SNAI2
0.166384	-0.0561503	609	LINC00102_TWIST1
0.16649	-0.0561363	609	ITCH-IT1_ZEB2
0.16693	-0.0560781	609	THRB-IT1_TWIST1
0.166943	-0.0560764	609	SAPCD1-AS1_TWIST1
0.167117	-0.0560535	609	PDXDC2P_ZEB2
0.167165	-0.0560471	609	LINC00208_ZEB1
0.167864	-0.0559551	609	AC010745.1_TWIST1
0.167935	-0.0559458	609	ATG10-AS1_TWIST1
0.167972	-0.0559409	609	DLG3-AS1_TWIST1
0.16808	-0.0559268	609	AC108676.1_TWIST2
0.168192	-0.055912	609	AC083843.1_TWIST2
0.168306	-0.0558971	609	SCARNA10_ZEB2
0.168354	-0.0558908	609	AC016747.3_TWIST1
0.168534	-0.0558672	609	TSPAN9-IT1_ZEB1
0.168601	-0.0558585	609	PRIM2_SNAI1
0.168748	-0.0558392	609	STEAP2-AS1_SNAI1
0.169072	-0.0557968	609	TRIM36-IT1_SNAI2
0.169482	-0.0557432	609	AGAP1-IT1_TWIST1
0.16954	-0.0557356	609	LINC00434_ZEB2
0.169545	-0.0557351	609	ANKRD10-IT1_SNAI2
0.169721	-0.055712	609	AC010976.2_SNAI1
0.169995	-0.0556764	609	ATG10-IT1_ZEB2
0.170017	-0.0556735	609	ALDH1L1-AS2_TWIST2
0.170156	-0.0556555	609	AC012506.3_TWIST1
0.170644	-0.055592	609	AC002511.1_SNAI2
0.170868	-0.055563	609	SLC38A3_SNAI2
0.170915	-0.0555569	609	AC013448.1_ZEB2
0.171133	-0.0555286	609	B4GALT4-AS1_ZEB2
0.171911	-0.055428	609	SMCR2_TWIST2
0.172162	-0.0553957	609	PLCL2-AS1_SNAI1
0.172284	-0.0553799	609	MDC1-AS1_SNAI2
0.172332	-0.0553738	609	NUCB1-AS1_ZEB2
0.172461	-0.0553572	609	AC010884.1_TWIST2
0.172863	-0.0553053	609	LINC00114_SNAI2
0.173013	-0.0552861	609	TTTY2B_ZEB1
0.173583	-0.055213	609	STK4-AS1_ZEB2
0.173699	-0.0551981	609	AC012506.2_TWIST2
0.173935	-0.0551679	609	WASIR2_TWIST2
0.174882	-0.055047	609	AC034243.1_SNAI1
0.175113	-0.0550176	609	AC018359.1_TWIST2
0.175436	-0.0549764	609	AC093843.1_SNAI2
0.175504	-0.0549677	609	SCARNA22_TWIST1
0.175552	-0.0549617	609	SMAD5-AS1_SNAI1
0.175746	-0.0549371	609	GRM7-AS2_TWIST1
0.175906	-0.0549167	609	AC007563.3_SNAI2
0.176073	-0.0548956	609	AC055764.1_ZEB2
0.176576	-0.0548319	609	LINC00106_TWIST1
0.176871	-0.0547945	609	SCARNA10_ZEB1
0.177118	-0.0547633	609	RBMY2EP_TWIST1
0.177398	-0.0547281	609	AC093865.1_TWIST2
0.177568	-0.0547065	609	SYP-AS1_ZEB1
0.177636	-0.054698	609	AC005083.1_SNAI2
0.177862	-0.0546696	609	ANKRD20A19P_ZEB2
0.177955	-0.0546578	609	PRRT3-AS1_TWIST1
0.177964	-0.0546567	609	AC012087.2_SNAI2
0.178521	-0.0545867	609	AC011995.1_SNAI1
0.17879	-0.054553	609	LINC00488_SNAI1
0.17955	-0.0544579	609	AC055764.1_ZEB1
0.179696	-0.0544396	609	XXYLT1-AS1_TWIST2
0.180099	-0.0543893	609	NAALADL2-AS1_TWIST2
0.180395	-0.0543525	609	AC093690.1_ZEB1
0.180577	-0.0543297	609	AC010983.1_TWIST2
0.181254	-0.0542456	609	STX18-IT1_SNAI1
0.181267	-0.054244	609	AC008269.2_ZEB2
0.181619	-0.0542004	609	ARHGAP26-IT1_TWIST1
0.181651	-0.0541964	609	TTTY10_SNAI1
0.181653	-0.0541961	609	PROX1-AS1_TWIST2
0.181698	-0.0541906	609	AP000431.1_SNAI2
0.181985	-0.0541551	609	AC099344.2_SNAI1
0.182251	-0.0541221	609	B4GALT4-AS1_SNAI1
0.182759	-0.0540595	609	LINC00348_SNAI1
0.182959	-0.0540348	609	POU6F2-AS1_ZEB1
0.184276	-0.0538729	609	ITPK1-AS1_SNAI2
0.185554	-0.0537166	609	SYNJ2-IT1_TWIST2
0.185576	-0.0537139	609	AC093843.1_SNAI1
0.186022	-0.0536596	609	FOXP1-IT1_TWIST1
0.186134	-0.0536459	609	BPESC1_SNAI1
0.186175	-0.053641	609	AC008937.2_SNAI1
0.186193	-0.0536387	609	CACNA1C-AS2_ZEB2
0.186376	-0.0536165	609	AC008592.4_TWIST2
0.186402	-0.0536133	609	DNAJC27-AS1_SNAI2
0.186946	-0.0535472	609	AC083900.1_ZEB1
0.187014	-0.053539	609	MIR210HG_TWIST1
0.187828	-0.0534405	609	FLNB-AS1_SNAI2
0.187939	-0.053427	609	SCAMP1_TWIST1
0.188368	-0.0533752	609	LINC00336_TWIST2
0.188722	-0.0533326	609	AC078852.1_ZEB2
0.189025	-0.0532961	609	SNHG14_SNAI1
0.189272	-0.0532664	609	PLCH1-AS1_SNAI1
0.18929	-0.0532643	609	TMEM72-AS1_SNAI1
0.189681	-0.0532173	609	ZNF550_SNAI1
0.189875	-0.053194	609	AC084018.1_ZEB2
0.190299	-0.0531432	609	MDC1-AS1_TWIST1
0.190352	-0.0531369	609	FREM2-AS1_ZEB1
0.190544	-0.0531139	609	AC027119.1_SNAI1
0.190904	-0.0530709	609	FOXP1-AS1_SNAI2
0.190917	-0.0530693	609	CDKN2B-AS1_ZEB1
0.19106	-0.0530522	609	AGBL5-AS1_TWIST1
0.191931	-0.0529484	609	LINC00323_ZEB1
0.192108	-0.0529274	609	AC012506.3_ZEB1
0.192283	-0.0529066	609	FOXP1-IT1_ZEB1
0.192778	-0.0528478	609	CDKN2B-AS1_TWIST1
0.193127	-0.0528064	609	LINC00379_SNAI2
0.193277	-0.0527887	609	MID1IP1-AS1_TWIST1
0.193321	-0.0527834	609	MAL2_SNAI2
0.193571	-0.0527538	609	FTX_TWIST2
0.19358	-0.0527528	609	TIPARP-AS1_TWIST2
0.193713	-0.0527371	609	AC016909.1_TWIST1
0.193784	-0.0527287	609	AP001626.1_TWIST2
0.193981	-0.0527054	609	AC104809.2_ZEB2
0.194116	-0.0526895	609	AC010745.1_SNAI1
0.194334	-0.0526638	609	AC156455.1_SNAI2
0.194364	-0.0526603	609	LINC00460_ZEB1
0.194393	-0.0526568	609	ATP2B2-IT2_SNAI1
0.194433	-0.0526521	609	P4HA2-AS1_SNAI1
0.194537	-0.0526399	609	AC011998.1_SNAI2
0.195471	-0.0525301	609	FOXP1-AS1_TWIST1
0.195641	-0.0525101	609	HLCS-IT1_ZEB1
0.195982	-0.0524701	609	DIAPH3-AS1_ZEB2
0.195982	-0.0524701	609	AC068196.1_SNAI1
0.196103	-0.0524559	609	DSCR9_ZEB1
0.196297	-0.0524332	609	FBXL19-AS1_SNAI1
0.196923	-0.0523601	609	ARHGAP5-AS1_TWIST2
0.197031	-0.0523475	609	LINC00299_SNAI2
0.19729	-0.0523172	609	KRTAP7-1_ZEB1
0.197342	-0.0523112	609	LINC00114_TWIST2
0.197587	-0.0522826	609	AC091132.1_TWIST2
0.197871	-0.0522495	609	THOC7-AS1_TWIST1
0.198709	-0.0521522	609	ATG10-AS1_SNAI2
0.198778	-0.0521442	609	BTBD9-AS1_SNAI1
0.19887	-0.0521335	609	LINC00379_ZEB2
0.199012	-0.052117	609	AC090627.1_TWIST2
0.199036	-0.0521142	609	JRK_TWIST1
0.199109	-0.0521058	609	NDFIP2-AS1_SNAI1
0.199229	-0.0520919	609	AC128709.3_TWIST2
0.199287	-0.0520852	609	GLIS3-AS1_ZEB1
0.199476	-0.0520633	609	CRYM-AS1_TWIST1
0.199644	-0.0520439	609	AC083843.1_ZEB2
0.199802	-0.0520256	609	CACNA1C-AS2_SNAI2
0.200411	-0.0519554	609	SHANK2-AS3_TWIST2
0.200495	-0.0519457	609	AC084809.2_TWIST1
0.200515	-0.0519434	609	ENO1-AS1_ZEB2
0.201184	-0.0518664	609	B4GALT4-AS1_TWIST2
0.201431	-0.051838	609	AC104809.2_TWIST2
0.201654	-0.0518124	609	ZMYM4-AS1_SNAI1
0.201685	-0.0518088	609	AC019118.2_ZEB2
0.202163	-0.0517541	609	LINC00299_TWIST1
0.20223	-0.0517464	609	ATP13A5-AS1_SNAI1
0.20247	-0.0517189	609	HM13-IT1_TWIST1
0.202984	-0.0516601	609	RNASEH2B-AS1_TWIST2
0.20304	-0.0516538	609	SYP-AS1_ZEB2
0.203255	-0.0516292	609	HTR3E-AS1_SNAI1
0.203337	-0.0516198	609	AC016292.1_ZEB2
0.203465	-0.0516053	609	AC004947.2_TWIST2
0.203494	-0.0516019	609	DLX6-AS1_ZEB2
0.204065	-0.0515369	609	AC004053.1_TWIST2
0.20443	-0.0514954	609	AC058791.1_TWIST2
0.204515	-0.0514857	609	BACH1-IT3_TWIST2
0.204522	-0.051485	609	AC108676.1_TWIST1
0.204523	-0.0514848	609	NAALADL2-AS1_TWIST1
0.204896	-0.0514425	609	LINC00476_ZEB1
0.205578	-0.0513652	609	TTTY19_SNAI1
0.206144	-0.0513013	609	HTR3E-AS1_SNAI2
0.206286	-0.0512852	609	AC034243.1_ZEB1
0.20629	-0.0512848	609	ARAP1-AS1_SNAI2
0.206623	-0.0512472	609	AC005281.1_TWIST2
0.207091	-0.0511944	609	AC092171.2_ZEB2
0.207447	-0.0511545	609	LINC00111_ZEB2
0.20748	-0.0511507	609	AC010731.3_TWIST2
0.207622	-0.0511347	609	AP000439.2_ZEB1
0.207876	-0.0511062	609	SUCLA2-AS1_SNAI1
0.207934	-0.0510997	609	LINC00474_SNAI1
0.208113	-0.0510796	609	AL078621.3_TWIST2
0.208136	-0.051077	609	AC108142.1_ZEB2
0.208505	-0.0510357	609	MIR4500HG_ZEB1
0.208582	-0.0510271	609	LY6G6E_SNAI2
0.208602	-0.0510248	609	AP001626.1_SNAI1
0.208737	-0.0510097	609	AC064834.1_ZEB1
0.209073	-0.0509721	609	MIR4500HG_SNAI1
0.209315	-0.050945	609	LINC00514_ZEB1
0.209999	-0.0508687	609	AC012501.2_TWIST2
0.210128	-0.0508544	609	BPESC1_TWIST2
0.210143	-0.0508527	609	SIDT1-AS1_SNAI2
0.210334	-0.0508314	609	ASH1L-IT1_SNAI2
0.2104	-0.0508241	609	ASH1L-IT1_TWIST2
0.210567	-0.0508055	609	ZFAT-AS1_SNAI1
0.21071	-0.0507896	609	PKD1L3_ZEB1
0.211294	-0.0507248	609	AC093843.1_ZEB2
0.211405	-0.0507124	609	KDM5C-IT1_TWIST2
0.211646	-0.0506857	609	AC062021.1_SNAI1
0.212064	-0.0506395	609	AC079896.1_TWIST2
0.213143	-0.0505203	609	FREM2-AS1_ZEB2
0.213591	-0.0504709	609	LINC00449_TWIST2
0.214002	-0.0504257	609	AC064834.1_SNAI2
0.214414	-0.0503805	609	AC013448.2_SNAI2
0.214647	-0.0503549	609	NHS-AS1_TWIST1
0.214834	-0.0503344	609	HYI-AS1_SNAI2
0.215208	-0.0502934	609	LINC00330_TWIST1
0.215278	-0.0502857	609	ATG10-AS1_ZEB2
0.215971	-0.05021	609	HCG11_SNAI1
0.216318	-0.050172	609	ARHGEF9-IT1_TWIST2
0.216491	-0.0501532	609	CECR3_TWIST1
0.217263	-0.0500692	609	AC005592.1_SNAI1
0.217803	-0.0500105	609	AC092171.2_ZEB1
0.218331	-0.0499532	609	AC017006.2_SNAI1
0.218555	-0.049929	609	KCNQ1DN_TWIST1
0.218687	-0.0499147	609	HMGA1P4_TWIST1
0.218743	-0.0499087	609	AC017074.2_TWIST2
0.218807	-0.0499018	609	THAP7-AS1_ZEB1
0.219346	-0.0498434	609	AC118345.1_SNAI1
0.219612	-0.0498147	609	PCDH9-AS2_ZEB2
0.219958	-0.0497774	609	TCL6_TWIST1
0.220425	-0.0497271	609	MME-AS1_TWIST2
0.220447	-0.0497247	609	GFOD1-AS1_SNAI2
0.220889	-0.0496772	609	AC108676.1_ZEB2
0.220924	-0.0496735	609	TCL6_TWIST2
0.221244	-0.0496391	609	KCND3-AS1_TWIST1
0.221281	-0.0496351	609	FAM66E_SNAI1
0.221325	-0.0496303	609	P4HA2-AS1_SNAI2
0.221354	-0.0496272	609	DCP1A_SNAI2
0.221357	-0.049627	609	AC005304.1_TWIST1
0.221819	-0.0495774	609	AC004870.4_SNAI1
0.222223	-0.0495341	609	GLIS3-AS1_ZEB2
0.222874	-0.0494645	609	KIRREL3-AS1_SNAI2
0.222907	-0.049461	609	LINC00265_TWIST1
0.223402	-0.0494082	609	TRMT2B-AS1_ZEB1
0.223992	-0.0493454	609	TSPAN9-IT1_SNAI2
0.224354	-0.049307	609	AC007620.3_TWIST1
0.224516	-0.0492897	609	PRKX-AS1_TWIST1
0.224822	-0.0492573	609	AC016909.1_TWIST2
0.225041	-0.049234	609	LINC00261_TWIST2
0.22545	-0.0491907	609	AC078852.1_TWIST2
0.225999	-0.0491325	609	AC012506.3_ZEB2
0.226058	-0.0491263	609	HAR1A_SNAI2
0.226241	-0.049107	609	HPYR1_SNAI1
0.226383	-0.049092	609	RSF1-IT1_TWIST2
0.226482	-0.0490815	609	CACNA1C-AS4_ZEB2
0.227129	-0.0490133	609	RBM26-AS1_SNAI1
0.227378	-0.0489871	609	AC005518.2_TWIST2
0.227424	-0.0489822	609	Z82214.2_SNAI1
0.227449	-0.0489796	609	AC009970.1_SNAI1
0.227751	-0.0489478	609	SPATA13-AS1_ZEB1
0.227994	-0.0489223	609	AC010975.1_ZEB2
0.228071	-0.0489142	609	SMCR2_SNAI2
0.229754	-0.0487379	609	NUCB1-AS1_TWIST1
0.229942	-0.0487182	609	TTTY13_ZEB1
0.23002	-0.0487101	609	AC012494.1_TWIST2
0.230048	-0.0487072	609	BACH1-IT3_SNAI1
0.23033	-0.0486778	609	ATXN8OS_TWIST1
0.230461	-0.0486641	609	MAL2_SNAI1
0.230587	-0.0486509	609	AC022182.3_TWIST2
0.230607	-0.0486489	609	HOXA-AS3_SNAI2
0.231057	-0.048602	609	SHANK2-AS1_SNAI2
0.231223	-0.0485847	609	LARGE-IT1_SNAI2
0.231525	-0.0485534	609	AC024028.1_ZEB2
0.232059	-0.0484979	609	AC083843.3_SNAI1
0.232483	-0.0484539	609	AC097499.1_ZEB1
0.232735	-0.0484278	609	P4HA2-AS1_TWIST2
0.232763	-0.0484249	609	AC002551.1_ZEB2
0.232857	-0.0484152	609	RHOA-IT1_ZEB1
0.233344	-0.0483648	609	FAM25E_TWIST1
0.233402	-0.0483588	609	POU6F2-AS1_SNAI2
0.233422	-0.0483568	609	AC019118.2_TWIST1
0.233494	-0.0483493	609	AC113608.1_TWIST2
0.233604	-0.048338	609	AC011754.1_TWIST1
0.233824	-0.0483153	609	MAST4-AS1_ZEB2
0.233862	-0.0483113	609	ANKRD10-IT1_TWIST1
0.233977	-0.0482994	609	ZNF32-AS2_TWIST1
0.234027	-0.0482943	609	AC013448.1_SNAI2
0.23464	-0.0482312	609	CLYBL-AS1_SNAI2
0.235073	-0.0481866	609	HLCS-IT1_TWIST2
0.235397	-0.0481533	609	AC009495.2_SNAI2
0.235776	-0.0481144	609	AC023490.2_SNAI1
0.23597	-0.0480945	609	FTX_SNAI2
0.236191	-0.0480718	609	ST7-AS1_SNAI1
0.236221	-0.0480687	609	AC063976.3_TWIST2
0.236308	-0.0480599	609	Z83844.1_SNAI2
0.237106	-0.0479783	609	AC010884.1_ZEB1
0.237186	-0.0479701	609	GRM7-AS2_ZEB2
0.237259	-0.0479625	609	TTTY17A_SNAI1
0.237436	-0.0479445	609	AC008937.3_TWIST1
0.237498	-0.0479382	609	AP000281.2_SNAI2
0.237595	-0.0479282	609	AP000281.2_TWIST2
0.23764	-0.0479237	609	GK-AS1_SNAI1
0.237676	-0.04792	609	AC010975.1_SNAI2
0.237828	-0.0479045	609	AC084809.2_TWIST2
0.238781	-0.0478075	609	SRD5A2_TWIST2
0.238984	-0.0477868	609	DLEU2_ZEB2
0.238992	-0.047786	609	AC078852.1_SNAI1
0.239073	-0.0477778	609	LINC00308_SNAI1
0.239769	-0.0477072	609	SZT2-AS1_SNAI2
0.240067	-0.047677	609	ROPN1L-AS1_ZEB1
0.240653	-0.0476177	609	AC034228.3_SNAI2
0.240687	-0.0476142	609	AC108676.1_SNAI2
0.241003	-0.0475823	609	NEAT1_ZEB2
0.24104	-0.0475786	609	HOXA-AS2_SNAI2
0.241127	-0.0475698	609	AC013472.3_SNAI1
0.241207	-0.0475617	609	LINC00523_SNAI1
0.241764	-0.0475055	609	AC083843.3_ZEB1
0.241773	-0.0475045	609	TTTY2B_TWIST1
0.24204	-0.0474777	609	AC073254.1_TWIST2
0.242947	-0.0473865	609	ATG10-AS1_TWIST2
0.243279	-0.0473531	609	ATG10-IT1_SNAI2
0.24339	-0.047342	609	LINC00114_SNAI1
0.243408	-0.0473401	609	AL121578.2_ZEB2
0.243507	-0.0473302	609	LINC00395_SNAI1
0.243548	-0.0473261	609	AC034228.3_SNAI1
0.244068	-0.047274	609	UFL1-AS1_TWIST2
0.245372	-0.0471437	609	MCF2L-AS1_TWIST1
0.245888	-0.0470922	609	AC013448.2_TWIST1
0.245995	-0.0470815	609	SRD5A2_SNAI1
0.246384	-0.0470429	609	AC159540.1_SNAI1
0.246614	-0.04702	609	AC098828.2_TWIST2
0.247231	-0.0469587	609	AC007128.1_ZEB2
0.247366	-0.0469453	609	AC017048.2_ZEB1
0.247643	-0.0469179	609	FTX_SNAI1
0.248085	-0.0468741	609	SLX1B-SULT1A4_TWIST2
0.248666	-0.0468166	609	AGAP1-IT1_SNAI1
0.249075	-0.0467762	609	ZNF346-IT1_ZEB1
0.24913	-0.0467708	609	UPP2-IT1_TWIST1
0.249174	-0.0467664	609	DHRSX-IT1_ZEB2
0.249704	-0.0467142	609	HCG14_ZEB1
0.24986	-0.0466988	609	AC114763.1_TWIST2
0.249878	-0.046697	609	BTBD9-AS1_ZEB1
0.249992	-0.0466858	609	LINC00434_SNAI2
0.249993	-0.0466857	609	AC005162.3_ZEB2
0.251039	-0.0465828	609	AC003958.2_SNAI2
0.251097	-0.0465771	609	MRPL23-AS1_TWIST2
0.25115	-0.046572	609	AC011754.1_SNAI2
0.251323	-0.046555	609	HDAC11-AS1_ZEB1
0.251353	-0.0465521	609	RPS6KA2-AS1_TWIST2
0.251675	-0.0465205	609	LINC00393_SNAI1
0.252374	-0.046452	609	LINC00284_SNAI1
0.252454	-0.0464442	609	AC108142.1_SNAI2
0.252577	-0.0464322	609	A2ML1-AS1_TWIST2
0.253267	-0.0463647	609	HCG20_SNAI1
0.253392	-0.0463526	609	DSCAM-AS1_ZEB1
0.253493	-0.0463427	609	BACH1-IT3_TWIST1
0.253872	-0.0463057	609	AC079896.1_SNAI2
0.254235	-0.0462704	609	ANKRD20A19P_SNAI2
0.25433	-0.0462612	609	BTBD9-AS1_TWIST2
0.254358	-0.0462585	609	TTTY14_ZEB1
0.254397	-0.0462547	609	EMG1_TWIST2
0.25513	-0.0461835	609	LINC00208_ZEB2
0.255183	-0.0461783	609	THAP7-AS1_TWIST2
0.255793	-0.0461191	609	KDM5C-IT1_ZEB2
0.255959	-0.0461031	609	AC004054.1_TWIST2
0.256231	-0.0460767	609	AC012499.1_TWIST2
0.25635	-0.0460652	609	VPS11_ZEB2
0.256559	-0.046045	609	AC010894.3_TWIST2
0.256651	-0.0460361	609	SCARNA22_SNAI2
0.25676	-0.0460255	609	TSPEAR-AS1_ZEB2
0.25677	-0.0460246	609	AC010680.1_SNAI1
0.256909	-0.0460112	609	TPTE2P6_SNAI2
0.257169	-0.045986	609	PRKAR2A-AS1_ZEB2
0.257379	-0.0459658	609	PCDH9-AS1_TWIST2
0.257706	-0.0459342	609	AC147651.1_ZEB2
0.257859	-0.0459195	609	AC078852.2_TWIST2
0.258026	-0.0459034	609	SMYD3-IT1_TWIST1
0.258538	-0.0458541	609	AC004053.1_SNAI2
0.258894	-0.0458199	609	AC005518.2_ZEB2
0.259671	-0.0457453	609	AC009299.3_TWIST1
0.259779	-0.0457349	609	MIR615_ZEB1
0.260383	-0.0456771	609	ZNF630-AS1_SNAI2
0.261036	-0.0456146	609	AC055764.1_SNAI2
0.261043	-0.0456139	609	BOK-AS1_SNAI2
0.261268	-0.0455925	609	AP001043.1_ZEB1
0.261349	-0.0455847	609	FREM2-AS1_TWIST2
0.261443	-0.0455757	609	LY86-AS1_SNAI1
0.261474	-0.0455727	609	AC073626.2_SNAI2
0.261612	-0.0455596	609	A2ML1-AS2_TWIST1
0.262392	-0.0454852	609	AP004550.1_ZEB1
0.262844	-0.0454423	609	TRPC7-AS2_SNAI1
0.262974	-0.0454299	609	LNX1-AS1_TWIST2
0.263077	-0.0454201	609	Z99756.1_SNAI1
0.263286	-0.0454002	609	AC063976.3_SNAI1
0.263455	-0.0453842	609	ROPN1L-AS1_TWIST2
0.264075	-0.0453253	609	AC002401.1_SNAI2
0.264257	-0.0453081	609	KCNQ1-AS1_ZEB2
0.264418	-0.0452928	609	AC067956.1_TWIST2
0.26479	-0.0452577	609	BRWD1-AS1_TWIST1
0.264913	-0.045246	609	STX18-IT1_TWIST1
0.265588	-0.0451822	609	PINK1-AS_ZEB1
0.265792	-0.045163	609	CACNA1C-AS1_ZEB2
0.265924	-0.0451504	609	FREM2-AS1_SNAI2
0.266061	-0.0451376	609	LINC00514_SNAI1
0.26628	-0.0451169	609	AC091153.4_ZEB2
0.266335	-0.0451117	609	TTTY2B_TWIST2
0.266344	-0.0451109	609	AP000431.2_ZEB2
0.266431	-0.0451026	609	NKX2-1-AS1_SNAI2
0.266485	-0.0450975	609	LINC00571_TWIST2
0.266637	-0.0450832	609	DGKK_SNAI1
0.266699	-0.0450774	609	LINC00342_ZEB2
0.26755	-0.0449973	609	KCND3-AS1_TWIST2
0.268073	-0.0449483	609	AC073626.2_SNAI1
0.268342	-0.0449231	609	REV3L-IT1_TWIST2
0.268405	-0.0449172	609	ELMO1-AS1_SNAI1
0.268556	-0.044903	609	AC002511.2_TWIST2
0.268556	-0.044903	609	AC073325.1_SNAI2
0.269431	-0.0448211	609	TM4SF1-AS1_ZEB1
0.271061	-0.044669	609	SRGAP3-AS4_ZEB1
0.271086	-0.0446667	609	AC007098.1_SNAI2
0.272042	-0.0445777	609	AF213884.2_TWIST2
0.27225	-0.0445584	609	BSN-AS1_ZEB2
0.272508	-0.0445345	609	AC073218.1_ZEB1
0.272752	-0.0445118	609	GFOD1-AS1_ZEB1
0.273036	-0.0444856	609	LINC00404_ZEB2
0.27358	-0.0444352	609	DDX39B-AS1_SNAI1
0.273774	-0.0444172	609	AC092660.1_ZEB1
0.273831	-0.0444119	609	CLYBL-AS1_ZEB2
0.274693	-0.0443323	609	ABCA9-AS1_SNAI1
0.27499	-0.0443049	609	AP000640.2_ZEB1
0.275028	-0.0443014	609	AC010975.1_TWIST2
0.275409	-0.0442663	609	SCARNA11_ZEB1
0.275666	-0.0442426	609	HAS2-AS1_TWIST2
0.276126	-0.0442003	609	AC004009.3_SNAI2
[truncated: 7,433 more rows]

## Sheet: corr_normal
COAD_N_R_pvalue	COAD_N_R	COAD_N_n	MTI
7.44877e-30	0.964032	51	ADAMTS9-AS2_ZEB1
6.1827e-27	0.952419	51	MAGI2-AS3_ZEB1
7.61316e-27	0.952003	51	AC011306.1_ZEB1
1.61671e-25	0.94546	51	BOLA3-AS1_ZEB1
4.89356e-25	0.942867	51	JAZF1-AS1_ZEB1
8.39287e-23	0.929054	51	HOXB-AS1_ZEB1
1.16161e-22	0.928073	51	SNHG14_ZEB1
1.64734e-22	0.927003	51	GDNF-AS1_ZEB1
8.96604e-22	0.921573	51	FAM66C_ZEB1
9.19288e-22	0.92149	51	ZNF154_ZEB1
1.12184e-21	0.920824	51	LINC00578_ZEB1
3.95528e-21	0.916471	51	LINC00461_ZEB1
1.63628e-20	0.911266	51	OXCT1-AS1_ZEB1
2.60682e-20	0.909486	51	AC156455.1_ZEB1
1.90794e-19	0.901444	51	DNM3OS_ZEB1
3.89715e-19	0.898378	51	AC026471.6_ZEB1
4.81422e-19	0.897452	51	TP73-AS1_ZEB1
5.81507e-19	0.896616	51	ADAMTS9-AS1_ZEB1
7.68973e-19	0.895367	51	AC010980.2_ZEB1
8.89895e-19	0.894708	51	LIFR-AS1_ZEB1
8.91763e-19	0.894698	51	RERG-IT1_ZEB1
2.74857e-18	0.889467	51	AC106786.1_ZEB1
5.60133e-18	0.886017	51	SOX2-OT_ZEB1
2.1514e-17	0.87918	51	AC006007.1_ZEB1
7.73922e-17	0.872268	51	RBMS3-AS3_ZEB1
2.30711e-16	0.866036	51	ARHGEF26-AS1_ZEB1
2.97435e-16	0.86454	51	AC053503.4_ZEB1
4.87273e-16	0.861582	51	ZEB1-AS1_ZEB1
7.72661e-16	0.858756	51	LINC00404_ZEB1
1.57331e-15	0.854274	51	AC009299.2_ZEB1
2.6509e-15	0.850889	51	AC009264.1_ZEB1
5.75697e-15	0.845697	51	AC093627.6_ZEB1
7.4841e-15	0.843896	51	AC098617.1_ZEB1
9.95353e-15	0.841913	51	FTX_ZEB1
3.39431e-14	0.833061	51	C11orf95_ZEB1
4.1062e-14	0.831639	51	AC053503.6_ZEB1
1.79135e-13	0.820177	51	LINC00472_ZEB1
2.08425e-13	0.81895	51	LINC00327_ZEB1
8.43906e-13	0.807174	51	HIST2H2BA_ZEB1
1.23445e-12	0.803824	51	CASC2_ZEB1
1.27548e-12	0.803534	51	AC073130.3_ZEB1
1.59156e-12	0.801551	51	C11orf95_ZEB2
2.03682e-12	0.799315	51	LINC00504_ZEB1
4.1862e-12	0.792622	51	HOXD-AS2_ZEB1
4.48561e-12	0.791967	51	FTX_ZEB2
6.4042e-12	0.788554	51	CPB2-AS1_ZEB1
1.62346e-11	0.779333	51	PDZRN3-AS1_ZEB1
2.18318e-11	0.776301	51	NEFL_ZEB1
2.38283e-11	0.775396	51	LINC00462_ZEB2
3.64442e-11	0.770942	51	MAGI2-AS3_ZEB2
3.77149e-11	-0.770579	51	LINC00543_ZEB1
4.89186e-11	0.767797	51	GDNF-AS1_ZEB2
5.9233e-11	0.765727	51	PDZRN3-AS1_ZEB2
6.09495e-11	0.765416	51	RNF216-IT1_ZEB1
7.85653e-11	0.762631	51	HCG11_ZEB1
8.8721e-11	0.761284	51	HS1BP3-IT1_ZEB1
9.10044e-11	0.761001	51	ZEB1-AS1_ZEB2
9.80993e-11	0.760164	51	ADAMTS9-AS2_ZEB2
1.07707e-10	0.759117	51	AC012501.2_ZEB1
1.11163e-10	0.758762	51	H19_ZEB1
1.24171e-10	0.757512	51	AC002066.1_ZEB1
1.87624e-10	0.752787	51	LINC00461_ZEB2
1.95426e-10	0.752314	51	LINC00462_ZEB1
2.07194e-10	0.751635	51	DNM3OS_TWIST1
2.0964e-10	0.751498	51	JAZF1-AS1_ZEB2
2.17962e-10	0.751044	51	SNHG14_ZEB2
2.48647e-10	0.749501	51	WWTR1-AS1_ZEB1
2.68394e-10	0.748601	51	CACNA1C-AS1_ZEB1
2.7196e-10	0.748445	51	AC116609.1_ZEB1
3.19364e-10	0.746538	51	ST3GAL6-AS1_ZEB2
3.22432e-10	0.746424	51	AP001471.1_ZEB1
3.2519e-10	0.746322	51	TTC28-AS1_ZEB1
3.84824e-10	0.744303	51	PABPC5-AS1_ZEB2
3.9784e-10	0.743902	51	HOXD-AS2_TWIST1
4.30898e-10	0.742937	51	ZNF154_ZEB2
4.39178e-10	0.742706	51	AC090044.1_ZEB1
5.90304e-10	0.739089	51	AC007743.1_TWIST1
6.33335e-10	0.738219	51	CHL1-AS2_TWIST1
6.64353e-10	0.737626	51	DNM3OS_ZEB2
7.00882e-10	0.736961	51	AP001471.1_TWIST2
7.29977e-10	0.736454	51	MEIS1-AS2_ZEB1
1.02919e-09	0.732124	51	LINC00517_ZEB2
1.40136e-09	0.728162	51	HCFC1-AS1_ZEB1
1.41576e-09	0.72803	51	HOXB-AS1_ZEB2
1.45957e-09	0.727635	51	LINC00504_ZEB2
1.6492e-09	0.726044	51	AC010680.1_ZEB1
1.69684e-09	0.725672	51	MAGI2-AS3_TWIST2
2.55764e-09	0.720237	51	LINC00578_TWIST1
2.71885e-09	0.719417	51	ZEB1-AS1_TWIST1
3.01206e-09	0.718035	51	CASP8AP2_ZEB1
3.29276e-09	0.716827	51	AF067845.1_ZEB1
3.3878e-09	0.71644	51	AC156455.1_TWIST1
3.62718e-09	0.715508	51	LINC00472_TWIST2
3.64211e-09	0.715452	51	SOX2-OT_ZEB2
3.7489e-09	0.715056	51	FAM66C_TWIST2
5.08727e-09	0.710837	51	BOLA3-AS1_ZEB2
6.072e-09	0.708357	51	HIST2H2BA_TWIST1
6.60004e-09	0.707179	51	HCG11_ZEB2
6.68499e-09	0.706998	51	TRAF3IP2-AS1_TWIST1
6.69617e-09	0.706974	51	AC147651.3_ZEB1
7.35035e-09	0.70565	51	AL078621.3_ZEB2
8.38978e-09	0.703758	51	FAM66C_ZEB2
8.41175e-09	0.70372	51	C11orf95_TWIST2
8.73813e-09	0.703173	51	TRAF3IP2-AS1_ZEB1
9.6513e-09	0.701738	51	AC016910.1_ZEB1
9.84982e-09	0.701443	51	AC007403.1_ZEB1
1.03051e-08	0.700787	51	SCAMP1_ZEB1
1.03964e-08	0.700659	51	HOXB-AS1_TWIST2
1.10158e-08	0.699816	51	CASP8AP2_ZEB2
1.11312e-08	0.699664	51	AC007743.1_ZEB1
1.3342e-08	0.697004	51	PABPC5-AS1_ZEB1
1.36827e-08	0.696632	51	SNHG14_TWIST2
1.38465e-08	0.696456	51	TP73-AS1_ZEB2
1.58411e-08	0.694457	51	HOXB-AS1_TWIST1
1.63817e-08	0.693956	51	CASC2_TWIST1
1.78327e-08	0.692685	51	AC016910.1_ZEB2
1.99037e-08	-0.691029	51	AC003665.1_ZEB1
2.20322e-08	0.689488	51	RBMS3-AS3_ZEB2
2.32995e-08	0.688636	51	JAZF1-AS1_TWIST1
2.73105e-08	0.6862	51	EGOT_ZEB1
2.75404e-08	0.686071	51	WWTR1-AS1_TWIST2
2.87462e-08	0.685409	51	AC107079.1_ZEB1
2.99032e-08	0.684799	51	FAM66C_TWIST1
2.99906e-08	0.684753	51	FRMD6-AS2_TWIST1
3.19425e-08	0.683774	51	MAGI2-AS3_TWIST1
3.28044e-08	0.68336	51	AC011306.1_ZEB2
3.28801e-08	0.683324	51	LINC00404_TWIST2
3.51892e-08	0.682264	51	JAZF1-AS1_TWIST2
3.7665e-08	0.681198	51	GDNF-AS1_TWIST2
4.00945e-08	0.680213	51	NBPF8_ZEB1
4.14887e-08	0.679674	51	LINC00461_TWIST2
4.43721e-08	0.678609	51	MIR137HG_ZEB1
4.7497e-08	0.677527	51	ZNF883_ZEB1
4.87345e-08	0.677116	51	LINC00517_ZEB1
4.99641e-08	0.676718	51	ZEB1-AS1_TWIST2
5.38606e-08	0.675515	51	FAM66D_ZEB1
6.69881e-08	0.671987	51	LINC00404_ZEB2
6.79992e-08	0.671743	51	AC009264.1_ZEB2
6.99454e-08	0.671282	51	AC010980.2_ZEB2
7.22698e-08	0.670748	51	MID1IP1-AS1_ZEB1
7.5153e-08	0.670107	51	AC026471.6_TWIST1
7.73562e-08	0.669633	51	ADAMTS9-AS2_TWIST2
7.93243e-08	0.66922	51	FAM66D_ZEB2
7.9743e-08	0.669133	51	AC156455.1_TWIST2
8.91495e-08	0.667291	51	AC004448.2_ZEB1
9.31928e-08	0.666555	51	CHL1-AS2_ZEB1
1.11599e-07	0.663541	51	DGCR5_ZEB1
1.18817e-07	0.662486	51	ST3GAL6-AS1_ZEB1
1.21187e-07	0.662152	51	AC009264.1_TWIST2
1.21198e-07	0.662151	51	SOX2-OT_TWIST1
1.23749e-07	0.661798	51	ATXN8OS_ZEB1
1.29037e-07	0.661089	51	ADAMTS9-AS2_TWIST1
1.39666e-07	0.659743	51	OXCT1-AS1_ZEB2
1.53489e-07	0.658128	51	BOLA3-AS1_TWIST2
1.57147e-07	0.657724	51	SCAMP1_ZEB2
1.60215e-07	0.657391	51	LIFR-AS1_TWIST1
1.61459e-07	0.657258	51	BOLA3-AS1_TWIST1
1.7866e-07	0.65551	51	LIFR-AS1_ZEB2
1.80107e-07	-0.65537	51	OPLAH_ZEB1
1.87931e-07	0.654632	51	AC007563.1_ZEB1
1.921e-07	0.654251	51	AC011306.1_TWIST1
1.99072e-07	-0.653629	51	HYI-AS1_TWIST1
2.00098e-07	0.65354	51	GDNF-AS1_TWIST1
2.03174e-07	0.653273	51	AC011243.1_ZEB2
2.03174e-07	0.653273	51	FGF12-AS1_ZEB2
2.03174e-07	0.653273	51	PCDH9-AS1_ZEB2
2.03174e-07	0.653273	51	AC073325.1_ZEB2
2.04133e-07	0.653191	51	AL078621.3_ZEB1
2.0559e-07	0.653067	51	AC026471.6_ZEB2
2.10524e-07	0.652652	51	CCDC13-AS1_ZEB2
2.1068e-07	0.652639	51	NBPF8_TWIST1
2.67687e-07	0.648413	51	AC007098.1_ZEB1
2.713e-07	0.648175	51	FNDC1-IT1_ZEB1
2.79039e-07	0.647674	51	TP73-AS1_TWIST2
2.8509e-07	0.647291	51	FTX_TWIST2
3.0178e-07	0.646273	51	OXCT1-AS1_TWIST1
3.17944e-07	0.645337	51	LINC00163_ZEB1
3.27594e-07	0.644798	51	AC002066.1_ZEB2
3.3339e-07	0.644482	51	FAM181A-AS1_ZEB1
3.5695e-07	0.643248	51	AC007557.4_ZEB2
3.72391e-07	0.642479	51	WT1-AS_ZEB1
3.75424e-07	0.642332	51	CASC2_ZEB2
3.87777e-07	0.641743	51	AP001471.1_TWIST1
4.26883e-07	0.639987	51	AC004947.2_ZEB2
4.7604e-07	0.637981	51	ARHGEF26-AS1_TWIST1
4.80696e-07	0.637802	51	COL4A2-AS1_TWIST2
4.87416e-07	-0.637545	51	DNMBP-AS1_ZEB1
5.04831e-07	0.636895	51	AC147651.3_ZEB2
5.04946e-07	-0.636891	51	AC017074.1_ZEB1
5.20499e-07	0.636328	51	SLIT2-IT1_ZEB1
5.48715e-07	0.635345	51	LIFR-AS1_TWIST2
5.59169e-07	0.634993	51	MRPL23-AS1_ZEB2
5.67693e-07	0.634711	51	AC010976.2_ZEB1
5.69577e-07	0.634649	51	LINC00398_ZEB1
6.42045e-07	-0.632402	51	LINC00543_ZEB2
6.60066e-07	0.63188	51	MRPL23-AS1_ZEB1
6.66612e-07	0.631693	51	AC013472.3_ZEB1
6.9521e-07	0.630899	51	AC093627.6_ZEB2
7.66899e-07	-0.629034	51	DNMBP-AS1_TWIST2
7.93764e-07	0.628377	51	AC106786.1_TWIST1
8.09934e-07	-0.627991	51	OPLAH_TWIST1
8.10972e-07	0.627967	51	RERG-IT1_ZEB2
8.12737e-07	0.627925	51	DNAJC27-AS1_ZEB1
8.2792e-07	0.627571	51	ZNF154_TWIST1
8.32792e-07	-0.627458	51	DTX2_ZEB1
8.472e-07	0.627129	51	AC073130.3_TWIST2
9.35102e-07	0.625228	51	AC003984.1_ZEB1
9.46309e-07	0.624998	51	DLX6-AS1_ZEB1
9.92798e-07	0.624069	51	HOXD-AS2_ZEB2
1.04918e-06	0.622996	51	AC098617.1_ZEB2
1.08245e-06	0.622387	51	CHL1-AS1_ZEB1
1.09795e-06	0.62211	51	DNM3OS_TWIST2
1.12025e-06	0.621717	51	LINC00484_ZEB2
1.15851e-06	0.621059	51	HOXB-AS2_ZEB2
1.16509e-06	0.620948	51	FRY-AS1_ZEB1
1.21463e-06	0.62013	51	ZCCHC18_ZEB1
1.29603e-06	0.618851	51	AC009264.1_TWIST1
1.31972e-06	0.618493	51	HLA-F-AS1_ZEB1
1.32414e-06	0.618427	51	ZNF154_TWIST2
1.35294e-06	0.618001	51	WDFY3-AS2_ZEB1
1.40279e-06	0.617283	51	FRMD6-AS2_ZEB1
1.48703e-06	0.616122	51	SNHG14_TWIST1
1.50536e-06	-0.615878	51	HNF1A-AS1_ZEB1
1.69118e-06	0.613545	51	ZNF883_ZEB2
1.70695e-06	-0.613358	51	TRPC7-AS1_ZEB1
1.71288e-06	0.613288	51	WDFY3-AS2_ZEB2
1.71715e-06	0.613238	51	CHL1-AS2_TWIST2
1.7597e-06	0.612745	51	ARHGEF3-AS1_ZEB2
1.77363e-06	0.612586	51	AC053503.6_TWIST2
1.78156e-06	0.612496	51	LINC00462_TWIST2
1.81372e-06	0.612134	51	TP73-AS1_TWIST1
1.82895e-06	0.611965	51	ZNF883_TWIST1
1.92078e-06	0.610972	51	MEIS1-AS3_ZEB1
1.95118e-06	0.610653	51	AC098617.1_TWIST1
1.95817e-06	0.61058	51	AC026471.6_TWIST2
2.00651e-06	0.610084	51	DNAJC27-AS1_TWIST1
2.15103e-06	0.608664	51	AC156455.1_ZEB2
2.16609e-06	0.608522	51	WDFY3-AS2_TWIST1
2.39503e-06	-0.606457	51	AC007950.1_TWIST2
2.40049e-06	0.60641	51	AC003984.1_ZEB2
2.43599e-06	0.606107	51	LINC00461_TWIST1
2.47916e-06	-0.605745	51	AC003665.1_TWIST1
2.53628e-06	0.605273	51	FTX_TWIST1
2.87853e-06	0.602641	51	FGF12-AS3_ZEB2
2.94004e-06	0.602199	51	AC106786.1_ZEB2
2.96718e-06	0.602007	51	AC006007.1_ZEB2
3.07605e-06	0.601252	51	SOX2-OT_TWIST2
3.18314e-06	-0.600533	51	AP000439.2_TWIST2
3.20471e-06	0.600391	51	COL4A2-AS1_ZEB1
3.25944e-06	0.600034	51	NEFL_TWIST2
3.25972e-06	0.600032	51	LINC00484_ZEB1
3.31025e-06	0.599708	51	LINC00519_TWIST1
3.39485e-06	0.599175	51	LINC00578_ZEB2
3.56381e-06	-0.598147	51	LINC00543_TWIST2
3.65045e-06	0.597637	51	AC002066.1_TWIST1
3.91338e-06	0.596155	51	GUSBP4_ZEB1
4.03527e-06	0.5955	51	NBPF8_ZEB2
4.04967e-06	0.595423	51	FAM138B_ZEB2
4.20451e-06	0.594619	51	TRAF3IP2-AS1_TWIST2
4.21168e-06	0.594583	51	HIST2H2BA_TWIST2
4.38609e-06	0.59371	51	NKAPP1_TWIST1
4.49325e-06	0.59319	51	XXYLT1-AS2_TWIST1
4.62397e-06	0.592571	51	MIR137HG_ZEB2
4.8575e-06	-0.591505	51	DNMBP-AS1_SNAI1
5.09606e-06	0.590463	51	CACNA1C-AS4_ZEB1
5.14086e-06	0.590273	51	NBPF8_TWIST2
5.15992e-06	0.590192	51	LINC00404_TWIST1
5.34951e-06	0.589405	51	HCG22_ZEB1
5.49393e-06	0.588823	51	ARHGAP31-AS1_ZEB2
5.56869e-06	0.588527	51	C11orf95_TWIST1
5.90027e-06	0.587257	51	LINC00475_ZEB1
5.97066e-06	0.586996	51	LINC00519_ZEB1
6.15857e-06	0.586313	51	ARHGEF7-AS2_ZEB2
6.29456e-06	0.585831	51	AC092159.3_ZEB1
6.43393e-06	0.585346	51	HLA-F-AS1_TWIST1
6.49157e-06	0.585149	51	AC090044.1_TWIST1
7.02091e-06	0.583407	51	HOXD-AS2_TWIST2
7.05202e-06	0.583309	51	AC053503.4_TWIST2
7.05416e-06	0.583302	51	PAN3-AS1_ZEB2
7.14167e-06	0.583027	51	AC105760.2_ZEB2
7.37193e-06	0.582318	51	WWTR1-IT1_ZEB2
7.49933e-06	0.581935	51	AC099850.1_TWIST1
7.91175e-06	0.580734	51	AP001476.2_ZEB1
8.0373e-06	0.58038	51	LINC00578_TWIST2
8.25601e-06	0.579775	51	PART1_TWIST1
8.26104e-06	0.579761	51	ADARB2-AS1_ZEB1
8.3065e-06	0.579638	51	CACNA1C-IT2_ZEB1
8.49671e-06	0.579126	51	AC009299.2_TWIST1
8.56612e-06	0.578942	51	PHEX-AS1_ZEB1
9.04619e-06	-0.577707	51	AC007950.1_SNAI1
9.6207e-06	0.576306	51	TRAF3IP2-AS1_ZEB2
9.71029e-06	0.576094	51	HIST2H2BA_ZEB2
9.71395e-06	0.576086	51	TTC28-AS1_ZEB2
1.00225e-05	0.575371	51	C11orf95_SNAI1
1.0116e-05	0.575159	51	AC106786.1_TWIST2
1.02004e-05	0.574968	51	AGBL5-IT1_ZEB1
1.03387e-05	0.57466	51	AC053503.6_TWIST1
1.0375e-05	-0.574579	51	TRPC7-AS1_TWIST2
1.10896e-05	0.573048	51	DICER1-AS1_ZEB2
1.1237e-05	0.572743	51	MID1IP1-AS1_ZEB2
1.13429e-05	0.572527	51	AC011306.1_TWIST2
1.15799e-05	0.572049	51	AC010980.2_TWIST2
1.22556e-05	-0.570734	51	MIR210HG_TWIST2
1.23145e-05	0.570623	51	CASC2_TWIST2
1.26143e-05	0.570063	51	OXCT1-AS1_TWIST2
1.29135e-05	0.569517	51	CACNA1C-IT2_TWIST2
1.35908e-05	-0.568322	51	LINC00543_TWIST1
1.37776e-05	0.568003	51	AC099850.1_ZEB1
1.39443e-05	0.567721	51	TPTEP1_ZEB1
1.40204e-05	-0.567593	51	AP000439.2_ZEB1
1.40714e-05	0.567508	51	LINC00378_ZEB1
1.50603e-05	0.565909	51	KLF7-IT1_ZEB1
1.54621e-05	0.565287	51	LINC00310_ZEB1
1.55274e-05	0.565188	51	CPB2-AS1_TWIST1
1.56485e-05	0.565004	51	AC090044.1_TWIST2
1.5735e-05	-0.564873	51	HOXB-AS4_ZEB1
1.63141e-05	0.564016	51	GPC6-AS2_ZEB2
1.79154e-05	0.561785	51	AC073130.3_ZEB2
1.80488e-05	0.561608	51	PART1_ZEB1
1.86028e-05	0.560884	51	ZNF883_TWIST2
1.88312e-05	0.560591	51	SNHG6_TWIST1
1.89693e-05	0.560415	51	RBMS3-AS3_TWIST1
1.96149e-05	0.55961	51	GPC5-IT1_ZEB2
2.06708e-05	0.558345	51	AC073257.2_ZEB1
2.1338e-05	0.557576	51	ADAMTS9-AS1_TWIST2
2.20319e-05	0.556799	51	HS1BP3-IT1_ZEB2
2.24635e-05	0.556327	51	AC098617.1_TWIST2
2.26075e-05	0.556172	51	AC007563.1_TWIST1
2.30732e-05	0.555675	51	FAM138B_ZEB1
2.37409e-05	0.554978	51	AC007879.1_ZEB1
2.37969e-05	0.554921	51	AC009299.2_TWIST2
2.41486e-05	0.554562	51	AC005592.1_TWIST2
2.5273e-05	0.553446	51	LINC00472_ZEB2
2.59208e-05	0.552823	51	AC007349.4_TWIST2
2.62535e-05	0.552509	51	HCFC1-AS1_ZEB2
2.65422e-05	0.55224	51	FAM66B_ZEB1
2.66481e-05	-0.552142	51	POLDIP2_ZEB2
2.67624e-05	0.552036	51	CCDC13-AS1_ZEB1
2.74729e-05	-0.551389	51	MAL2_SNAI1
2.85336e-05	0.55045	51	AC116609.1_ZEB2
2.88343e-05	0.55019	51	ANKRD18CP_ZEB2
2.96063e-05	0.549534	51	ADAMTS9-AS1_ZEB2
2.98567e-05	0.549324	51	GUSBP4_TWIST1
3.15635e-05	-0.547937	51	AC007950.1_TWIST1
3.24313e-05	0.547258	51	PCA3_ZEB1
3.25136e-05	0.547195	51	CACNA1C-AS1_TWIST2
3.27295e-05	0.547029	51	HOXB-AS2_ZEB1
3.36883e-05	-0.546304	51	MAL2_ZEB2
3.39674e-05	0.546097	51	ZEB2-AS1_TWIST1
3.41412e-05	0.545968	51	AC007879.2_ZEB1
3.42404e-05	0.545895	51	ARHGEF7-AS2_ZEB1
3.48279e-05	0.545467	51	AC006007.1_TWIST1
3.53363e-05	0.545102	51	ARMC2-AS1_ZEB1
3.56308e-05	0.544892	51	RMST_ZEB1
3.62199e-05	0.544478	51	AC018359.1_ZEB1
3.62199e-05	0.544478	51	CDRT7_ZEB1
3.62199e-05	0.544478	51	AC010729.1_ZEB1
3.62199e-05	0.544478	51	AJ239322.1_ZEB1
3.62199e-05	0.544478	51	AC105393.1_ZEB1
3.63937e-05	-0.544357	51	LINC00501_TWIST2
3.70941e-05	0.543874	51	WWTR1-AS1_ZEB2
3.76817e-05	0.543476	51	AC093627.6_TWIST2
3.89892e-05	0.54261	51	LINC00327_ZEB2
4.31154e-05	-0.540041	51	AC007950.1_ZEB1
4.36955e-05	0.539698	51	KCNQ5-AS1_ZEB2
4.39775e-05	0.539533	51	ACTN1-AS1_ZEB1
4.4941e-05	-0.538976	51	PDXDC2P_ZEB1
4.61714e-05	0.53828	51	AC002066.1_TWIST2
4.7455e-05	0.537573	51	ARHGAP31-AS1_TWIST1
4.94717e-05	0.536495	51	ATG9B_SNAI1
5.03528e-05	0.536037	51	ADAMTS9-AS1_TWIST1
5.10726e-05	-0.535668	51	AP000439.2_SNAI1
5.15425e-05	0.53543	51	HHATL-AS1_SNAI2
5.52158e-05	0.533634	51	AC053503.4_TWIST1
5.56534e-05	-0.533428	51	MAL2_TWIST2
5.57425e-05	0.533386	51	LINC00472_SNAI1
5.60126e-05	0.533259	51	RBMS3-AS3_TWIST2
5.69187e-05	0.532838	51	RERG-IT1_TWIST2
5.78881e-05	-0.532395	51	NBPF1_TWIST2
6.04605e-05	0.531251	51	ARHGEF26-AS1_TWIST2
6.0967e-05	0.531031	51	SCAMP1_TWIST1
6.11404e-05	0.530956	51	FRY-AS1_TWIST2
6.16517e-05	0.530736	51	H19_TWIST2
6.23214e-05	0.530451	51	TP73-AS1_SNAI1
6.31182e-05	0.530115	51	ANKRD18CP_ZEB1
6.327e-05	0.530051	51	CHL1-AS1_TWIST1
6.35881e-05	-0.529919	51	AC003665.1_ZEB2
6.6124e-05	0.528882	51	FAM66A_ZEB1
6.67045e-05	0.52865	51	LINC00163_TWIST2
6.78444e-05	0.528199	51	COL18A1-AS1_TWIST2
6.83349e-05	0.528007	51	CACNA1C-AS1_ZEB2
6.86517e-05	0.527884	51	DICER1-AS1_ZEB1
6.87137e-05	0.52786	51	NKAPP1_ZEB1
6.92011e-05	0.527672	51	ARHGEF7-AS2_TWIST2
6.93321e-05	0.527621	51	AC100793.2_ZEB2
6.99608e-05	0.52738	51	WDFY3-AS2_TWIST2
7.20218e-05	0.526605	51	TSPEAR-AS1_ZEB1
7.26415e-05	0.526375	51	AP001471.1_SNAI1
7.54547e-05	0.525357	51	RNF216-IT1_TWIST2
7.55554e-05	-0.525321	51	MIR210HG_ZEB1
7.57362e-05	0.525257	51	LINC00327_TWIST2
7.69141e-05	0.524842	51	AC007743.1_TWIST2
7.85442e-05	0.524277	51	LINC00327_TWIST1
7.88821e-05	0.524162	51	CSPG4P5_TWIST2
7.9168e-05	0.524064	51	FAM66D_TWIST2
8.07636e-05	0.523526	51	SNHG6_ZEB1
8.33884e-05	0.522661	51	AC073130.3_TWIST1
8.48451e-05	0.522191	51	AC010976.2_TWIST2
8.78532e-05	-0.521245	51	HNF1A-AS1_TWIST2
9.03356e-05	0.520486	51	TTC28-AS1_TWIST1
9.40204e-05	0.519394	51	HCFC1-AS1_TWIST1
9.558e-05	-0.518944	51	DNMBP-AS1_ZEB2
9.63127e-05	0.518734	51	WWTR1-AS1_TWIST1
9.76868e-05	0.518346	51	EGOT_TWIST1
0.000100818	-0.517479	51	AC092171.2_TWIST1
0.0001018	0.517212	51	DCP1A_ZEB1
0.000102369	0.517058	51	PART1_TWIST2
0.000103611	0.516726	51	AP001471.1_ZEB2
0.000104408	0.516514	51	AC012501.2_ZEB2
0.000104706	0.516436	51	ZNF550_SNAI2
0.000105052	0.516344	51	LINC00466_ZEB1
0.000106214	0.51604	51	EGOT_TWIST2
0.000106391	0.515994	51	AC093390.1_TWIST2
0.000106915	0.515858	51	LINC00462_TWIST1
0.000107568	0.51569	51	AC007557.3_ZEB1
0.000107972	0.515586	51	AC005592.1_TWIST1
0.000109749	0.515134	51	ST7-AS1_ZEB1
0.000110521	0.51494	51	LINC00524_TWIST1
0.000114365	0.51399	51	MEG8_TWIST1
0.000118688	0.512956	51	EGOT_ZEB2
0.000119968	0.512656	51	ARHGAP31-AS1_ZEB1
0.000120229	0.512595	51	ST3GAL6-AS1_TWIST2
0.000120698	0.512487	51	CHL1-AS2_ZEB2
0.000121192	0.512373	51	ARHGEF26-AS1_ZEB2
0.000121491	0.512304	51	RNF216-IT1_ZEB2
0.00012272	0.512022	51	AC020743.3_ZEB2
0.000124362	0.51165	51	LINC00310_TWIST2
0.000126767	0.511112	51	LRRC37A11P_ZEB2
0.000128365	0.51076	51	AGBL5-IT1_TWIST2
0.000134588	0.509427	51	AC114763.1_SNAI2
0.000138954	0.508525	51	RERG-IT1_TWIST1
0.000140157	0.508281	51	ZNF550_ZEB2
0.00014029	0.508254	51	PRICKLE2-AS2_TWIST2
0.000141929	0.507925	51	AC010980.2_TWIST1
0.000144539	0.507408	51	AC053503.4_ZEB2
0.000145443	0.507231	51	CPB2-AS1_ZEB2
0.000151091	0.506146	51	FLG-AS1_ZEB2
0.000152765	0.505832	51	AC105760.2_ZEB1
0.000153439	0.505707	51	FLG-AS1_ZEB1
0.000157225	-0.50501	51	AC003665.1_TWIST2
0.00015727	0.505002	51	H19_ZEB2
0.000157495	-0.504961	51	AC017074.1_TWIST1
0.000157609	0.50494	51	MIR137HG_TWIST2
0.000160487	0.504422	51	TRIL_ZEB2
0.000162443	0.504075	51	CASP8AP2_TWIST1
0.000163331	-0.503918	51	RECQL4_ZEB1
0.000166913	0.503295	51	MEG3_TWIST2
0.00016722	0.503242	51	COL4A2-AS1_SNAI1
0.000169797	0.502802	51	DLX6-AS1_TWIST1
0.000173995	-0.502097	51	AP000439.2_ZEB2
0.000177012	0.501601	51	NEFL_TWIST1
0.000179058	0.501268	51	NLGN1-AS1_ZEB2
0.000180453	0.501044	51	CCDC13-AS1_SNAI2
0.000185689	0.500214	51	RUVBL1-AS1_ZEB1
0.000190856	-0.499416	51	TRPC7-AS1_ZEB2
0.000192643	0.499145	51	DGCR5_TWIST2
0.000193216	0.499058	51	LINC00266-1_ZEB1
0.000193362	-0.499036	51	MAL2_ZEB1
0.000194103	0.498925	51	AC012501.2_TWIST2
0.000199217	0.498166	51	NOP14-AS1_ZEB1
0.000201149	0.497884	51	DNAJC27-AS1_ZEB2
0.000201318	0.497859	51	GRIP2_TWIST2
0.000201422	0.497844	51	AC012501.2_TWIST1
0.000204988	0.49733	51	ZCCHC18_TWIST1
0.000206088	-0.497174	51	OPLAH_ZEB2
0.000216246	0.49576	51	TPTEP1_TWIST2
0.000217603	0.495576	51	CACNA1C-IT2_SNAI1
0.000220056	0.495246	51	AC009506.1_TWIST1
0.000221688	0.495028	51	AC090044.1_ZEB2
0.000222352	-0.494939	51	NOL12_ZEB1
0.000223129	-0.494837	51	NBPF1_TWIST1
0.000226271	0.494424	51	MIR10B_SNAI2
0.000227075	-0.494319	51	ABHD11-AS1_ZEB2
0.000227524	0.49426	51	NBPF8_SNAI1
0.000228658	0.494113	51	GRIP2_SNAI1
0.000231085	0.493801	51	DLX6-AS1_ZEB2
0.000232376	0.493636	51	AC078942.1_TWIST2
0.000236771	0.49308	51	MEIS1-AS2_TWIST1
0.000239974	0.492681	51	ARHGAP26-AS1_ZEB1
0.000240871	0.49257	51	LINC00518_ZEB1
0.000244754	0.492094	51	FAM66A_TWIST2
0.000245139	0.492047	51	LINC00398_TWIST2
0.000250638	0.491386	51	HLA-F-AS1_ZEB2
0.000253076	0.491097	51	LINC00486_ZEB2
0.000253972	0.490992	51	ARHGEF7-AS2_TWIST1
0.000254203	0.490965	51	FAM181A-AS1_ZEB2
0.000255289	0.490837	51	PHEX-AS1_TWIST1
0.000257212	0.490613	51	NEFL_SNAI1
0.000257946	0.490528	51	H19_TWIST1
0.000261774	0.490087	51	AC053503.6_ZEB2
0.00026387	0.489848	51	ZNF32-AS1_ZEB1
0.000265766	0.489633	51	ABCA9-AS1_ZEB2
0.000266612	-0.489538	51	AC009495.3_ZEB1
0.000273404	0.488782	51	DPYD-AS2_TWIST1
0.000274424	0.48867	51	NEFL_ZEB2
0.000279551	0.488113	51	ZCCHC18_ZEB2
0.000280633	0.487996	51	RBMS3-AS2_ZEB1
0.000284154	0.48762	51	GSN-AS1_ZEB1
0.000288669	-0.487144	51	TMEM191A_ZEB1
0.000296785	0.486305	51	SACS-AS1_ZEB1
0.000298672	0.486113	51	MEG3_SNAI1
0.000304917	0.485484	51	MEIS1-AS3_ZEB2
0.000307371	0.485241	51	LINC00189_TWIST1
0.000309056	0.485075	51	LINC00545_SNAI1
0.00032015	0.484	51	SNHG14_SNAI1
0.000322459	0.483781	51	DENND5B-AS1_TWIST1
0.000323815	0.483652	51	AC007319.1_ZEB1
0.000326139	0.483434	51	AC006007.1_TWIST2
0.000326191	0.483429	51	FAM87B_TWIST2
0.00033334	0.482766	51	LINC00314_SNAI2
0.000335431	0.482574	51	LINC00211_TWIST2
0.000342636	0.481922	51	LINC00310_ZEB2
0.000343588	0.481837	51	LINC00504_TWIST2
0.000347882	0.481455	51	AC004947.2_TWIST1
0.000349113	0.481346	51	AC072062.1_ZEB2
0.000353369	-0.480973	51	AC144831.1_TWIST1
0.000360865	0.480326	51	LINC00304_ZEB1
0.000367788	0.479739	51	AC000067.1_SNAI1
0.000373849	0.479233	51	AC007743.1_ZEB2
0.000377778	0.478909	51	HOXC-AS3_ZEB1
0.000382129	0.478554	51	AC092159.3_ZEB2
0.000383154	0.478471	51	ARHGAP5-AS1_ZEB1
0.00039048	0.477883	51	AL589986.2_TWIST2
0.000398381	0.477259	51	AC010976.2_SNAI1
0.000406108	0.47666	51	WWTR1-IT1_ZEB1
0.00041109	0.476279	51	CACNA1C-AS1_SNAI1
0.000413859	0.476069	51	BOLA3-AS1_SNAI1
0.000414621	0.476012	51	PCA3_ZEB2
0.000416893	0.475841	51	ACTN1-AS1_TWIST2
0.000416904	0.47584	51	PDZRN3-AS1_TWIST1
0.000418318	-0.475734	51	TMEM191A_ZEB2
0.000419958	-0.475612	51	SLC25A30-AS1_ZEB1
0.000424227	0.475295	51	WWTR1-IT1_TWIST2
0.000432426	0.474694	51	TMEM72-AS1_ZEB2
0.00043261	0.474681	51	KLF7-IT1_TWIST2
0.000434269	0.474561	51	DGCR5_ZEB2
0.000435533	0.474469	51	AC093627.6_TWIST1
0.000440834	0.474089	51	AC093390.1_SNAI1
0.000442241	-0.473989	51	DTX2_TWIST2
0.000442997	0.473935	51	FAM66A_TWIST1
0.000449624	0.473468	51	AC007563.1_TWIST2
0.000457314	0.472933	51	CPB2-AS1_TWIST2
0.000459134	0.472807	51	HCG21_TWIST1
0.00046279	0.472557	51	EMX2OS_ZEB1
0.000464945	0.47241	51	LINC00398_TWIST1
0.00047432	0.471778	51	ST7-AS1_TWIST2
0.000474425	0.471771	51	AP004372.1_ZEB1
0.000475185	-0.47172	51	YTHDF3_SNAI1
0.000481432	0.471306	51	HOXB-AS1_SNAI1
0.000481448	0.471305	51	GSN-AS1_TWIST2
0.000483462	-0.471173	51	AC017074.1_TWIST2
0.000484532	0.471103	51	AC007319.1_TWIST1
0.000488547	0.47084	51	SMARCA5-AS1_TWIST2
0.000494174	0.470476	51	KLF7-IT1_ZEB2
0.000495026	0.470422	51	ACTN1-AS1_SNAI1
0.000495061	-0.470419	51	MIR210HG_SNAI1
0.000495917	0.470364	51	RBMS3-AS2_TWIST2
0.000501609	0.470001	51	AC007098.1_ZEB2
0.000504945	-0.46979	51	ENO1-AS1_SNAI2
0.000511591	0.469373	51	HCG11_TWIST1
0.000513216	0.469272	51	LINC00475_ZEB2
0.000524628	0.468569	51	SMARCA5-AS1_SNAI1
0.000533498	0.468032	51	SNORA58_ZEB2
0.000543461	0.467439	51	FAM74A6_ZEB1
0.000545826	0.467299	51	CSPG4P5_ZEB1
0.000560966	0.46642	51	CHL1-AS1_ZEB2
0.000561535	0.466387	51	AC108025.2_ZEB2
0.000562466	0.466334	51	DCP1A_ZEB2
0.000577241	0.465497	51	AC010976.2_ZEB2
0.000579105	0.465393	51	AC083843.2_SNAI1
0.000594119	0.464566	51	AC003984.1_TWIST2
0.000598809	-0.464311	51	OPLAH_TWIST2
0.000606529	0.463895	51	MAGI2-AS3_SNAI1
0.000607675	0.463834	51	HCG17_ZEB1
0.000611341	0.463639	51	LINC00472_TWIST1
0.000620478	0.463157	51	HCG11_TWIST2
0.000636866	0.462308	51	IGSF11-AS1_TWIST2
0.000638947	0.462202	51	AC068492.1_SNAI1
0.000638947	0.462202	51	KCNAB1-AS1_SNAI1
0.000638947	0.462202	51	LINC00454_SNAI1
0.000638947	0.462202	51	TTTY11_SNAI1
0.000639058	0.462196	51	LINC00492_SNAI1
0.000639058	0.462196	51	AP000770.1_SNAI1
0.000642891	0.462001	51	AC007403.1_TWIST1
0.00064293	0.461999	51	MRPL23-AS1_TWIST2
0.000642938	0.461998	51	ERVMER61-1_ZEB1
0.000649017	-0.461691	51	ABHD11-AS1_TWIST2
0.000664035	0.460943	51	LINC00334_ZEB1
0.000664271	-0.460931	51	HOXA-AS3_ZEB1
0.000679675	0.46018	51	AL078621.3_TWIST2
0.000684158	0.459964	51	H19_SNAI1
0.000692469	0.459567	51	MEIS1-AS2_TWIST2
0.000699461	0.459237	51	AP001476.2_TWIST1
0.000703133	0.459065	51	MID1IP1-AS1_TWIST2
0.000713564	0.458579	51	FRY-AS1_TWIST1
0.000720888	0.458242	51	ACTN1-AS1_TWIST1
0.000726307	0.457995	51	AC010680.1_ZEB2
0.000736049	0.457555	51	HLA-F-AS1_TWIST2
0.000739041	0.457421	51	PRICKLE2-AS2_SNAI1
0.000742327	0.457274	51	ATXN8OS_TWIST1
0.000762361	0.456391	51	FGF12-AS3_ZEB1
0.000774563	0.455863	51	DNM3-IT1_ZEB2
0.000778521	-0.455694	51	AC131097.3_ZEB1
0.00080769	-0.454468	51	HYI-AS1_TWIST2
0.000828205	-0.45363	51	MIR210_TWIST1
0.000831099	0.453513	51	AC026471.6_SNAI1
0.000831352	0.453503	51	ITCH-AS1_TWIST2
0.000847135	0.452872	51	AC106786.1_SNAI1
0.000851884	0.452685	51	UGDH-AS1_TWIST1
0.000856912	0.452487	51	MTUS2-AS1_TWIST2
0.000863738	0.45222	51	FAM66D_TWIST1
0.000865753	0.452142	51	ZNF32-AS1_ZEB2
0.000867847	0.452061	51	LINC00305_ZEB2
0.000889108	-0.451246	51	AC083900.1_SNAI1
0.000890413	0.451196	51	AC108025.2_ZEB1
0.000898294	0.450899	51	HCFC1-AS1_TWIST2
0.00090566	0.450623	51	MIR181A2HG_TWIST1
0.000911058	0.450422	51	AC003092.2_ZEB1
0.000926383	-0.449858	51	DNMBP-AS1_TWIST1
0.000936534	0.449489	51	PCA3_TWIST2
0.00094499	0.449184	51	LINC00304_TWIST2
0.000952176	0.448927	51	AC053503.4_SNAI1
0.000954314	0.448851	51	AC073130.1_ZEB1
0.000954915	0.448829	51	AC012368.1_TWIST1
0.00095795	-0.448722	51	ABHD11-AS1_SNAI1
0.000959511	0.448666	51	HCG17_TWIST2
0.000965287	-0.448462	51	SLC25A30-AS1_TWIST2
0.00098833	0.447659	51	LINC00310_TWIST1
0.00101347	0.446802	51	LINC00237_ZEB1
0.00101796	0.446651	51	AC004448.2_ZEB2
0.00102353	0.446464	51	KLF7-IT1_SNAI1
0.00102373	0.446458	51	AC093702.1_TWIST1
0.00104051	0.445901	51	MCCC1-AS1_SNAI2
0.00104136	0.445873	51	LINC00315_SNAI1
0.00106195	0.445201	51	FAM181A-AS1_TWIST2
0.00107002	0.444941	51	CWC15_TWIST1
0.00107016	-0.444937	51	LGALS8-AS1_TWIST1
0.00107212	-0.444874	51	DTX2_ZEB2
0.00108046	0.444607	51	WT1-AS_SNAI1
0.00108174	0.444567	51	MID1IP1-AS1_TWIST1
0.00110804	0.443739	51	CCDC13-AS1_TWIST2
0.00110946	0.443695	51	ZMYM4-AS1_SNAI1
0.00111636	0.443481	51	AC007731.1_ZEB1
0.00112392	0.443248	51	AC005592.1_ZEB1
0.00113305	0.442968	51	PDZRN3-AS1_TWIST2
0.00114591	0.442578	51	AGBL4-IT1_ZEB1
0.00115454	0.442318	51	PABPC5-AS1_TWIST1
0.00116374	-0.442043	51	PINK1-AS_TWIST1
0.00117061	0.441839	51	LMO7-AS1_SNAI1
0.00117173	0.441806	51	NLGN4Y-AS1_ZEB1
0.00118679	0.441363	51	AC011243.1_ZEB1
0.00118679	0.441363	51	AC073325.1_ZEB1
0.00118679	0.441363	51	FGF12-AS1_ZEB1
0.00118679	0.441363	51	PCDH9-AS1_ZEB1
0.00118734	0.441347	51	AC073316.1_ZEB2
0.00119669	0.441074	51	AC007403.1_TWIST2
0.00122449	-0.440274	51	TMEM191C_ZEB2
0.00124331	-0.439742	51	MIR210_ZEB1
0.0012564	0.439376	51	DNAJC27-AS1_TWIST2
0.00126548	0.439125	51	ACTN1-AS1_ZEB2
0.00129049	0.43844	51	MIR4500HG_ZEB1
0.00129987	-0.438186	51	LINC00501_ZEB2
0.00132719	0.437455	51	LRRC37BP1_ZEB1
0.00133534	0.43724	51	FAM87B_TWIST1
0.00134561	0.43697	51	MIR4500HG_ZEB2
0.00135604	0.436698	51	CACNA1C-AS1_TWIST1
0.00135624	0.436693	51	FAM66B_ZEB2
0.00136028	0.436588	51	WT1-AS_TWIST2
0.00136076	0.436576	51	ATP11A-AS1_TWIST2
0.00136933	0.436355	51	ZNF550_TWIST1
0.00137207	0.436284	51	LINC00339_ZEB2
0.00137243	0.436275	51	LINC00310_SNAI2
0.00138245	-0.436018	51	LINC00501_ZEB1
0.00139923	-0.435592	51	LINC00336_ZEB1
0.00140926	-0.435339	51	MIR196A1_ZEB1
0.0014208	0.435051	51	AC005324.6_SNAI2
0.0014208	0.435051	51	AC010731.3_SNAI2
0.0014208	0.435051	51	LINC00326_SNAI2
0.00143251	0.43476	51	DICER1-AS1_TWIST1
0.0014457	0.434435	51	AC022182.1_SNAI2
0.00149885	0.433152	51	LINC00237_ZEB2
0.00151339	0.432808	51	LINC00240_ZEB1
0.00151921	-0.432671	51	ABHD11-AS1_ZEB1
0.0015332	0.432344	51	AC012506.4_ZEB2
0.00154191	0.432141	51	WT1-AS_ZEB2
0.00154192	0.432141	51	TSPEAR-AS1_TWIST2
0.00154273	0.432123	51	CACNA1C-AS4_ZEB2
0.00155779	0.431775	51	HCG22_ZEB2
0.00156913	0.431516	51	LINC00517_TWIST2
0.0016019	0.430775	51	TTC28-AS1_TWIST2
0.00162887	0.430176	51	AC156455.1_SNAI1
0.00164337	-0.429857	51	Z83844.1_TWIST1
0.00164619	0.429796	51	GUSBP4_ZEB2
0.00167055	0.429267	51	ZRANB2-AS1_SNAI2
0.00168064	0.42905	51	AC107079.1_ZEB2
0.00168601	0.428935	51	AC012368.1_ZEB1
0.00170149	0.428605	51	AC073316.2_TWIST1
0.00173954	0.427805	51	FTX_SNAI1
0.00174328	-0.427728	51	LINC00482_TWIST2
0.00176468	0.427286	51	CACNA1C-IT2_ZEB2
0.00177549	0.427064	51	UBAC2-AS1_TWIST1
0.00181268	0.426311	51	DCP1A_SNAI1
0.00182334	0.426098	51	LINC00364_ZEB2
0.00182342	0.426096	51	AC012668.3_ZEB2
0.00183202	0.425925	51	HCG17_TWIST1
0.00183736	0.425819	51	LINC00475_TWIST1
0.00184082	0.425751	51	ZNF550_ZEB1
0.00185076	0.425555	51	AC010680.1_TWIST2
0.0018885	0.424818	51	FRY-AS1_ZEB2
0.00189091	0.424772	51	AC004988.1_ZEB2
0.00192062	-0.424202	51	ZNF518A_TWIST2
0.00193361	0.423955	51	SPIN4-AS1_ZEB1
0.00193809	-0.42387	51	ABO_ZEB1
0.00196971	0.423277	51	MRPL23-AS1_TWIST1
0.0019917	0.42287	51	PABPC5-AS1_TWIST2
0.00199569	0.422796	51	CCDC39-AS1_ZEB2
0.0020338	0.4221	51	SLIT2-IT1_TWIST1
0.0020691	0.421466	51	PHEX-AS1_ZEB2
0.00207586	-0.421346	51	AC009495.3_TWIST2
0.00210231	0.420878	51	LINC00504_TWIST1
0.00211666	0.420627	51	LRRC37BP1_TWIST1
0.00212015	0.420566	51	AC007731.1_ZEB2
0.00213949	0.42023	51	LINC00211_ZEB1
0.00214753	-0.420091	51	HNF1A-AS1_SNAI1
0.00215343	-0.419989	51	LINC00501_SNAI1
0.0021617	0.419847	51	AC007879.1_ZEB2
0.00217951	-0.419543	51	MAGI1-IT1_ZEB1
0.00219823	0.419225	51	CHODL-AS1_SNAI1
0.00220158	0.419169	51	PHEX-AS1_TWIST2
0.00221166	-0.418999	51	AC016747.3_TWIST1
0.00223091	0.418677	51	LRRC37BP1_ZEB2
0.00224442	0.418452	51	AC003988.1_SNAI2
0.00227415	0.417962	51	FAM66A_ZEB2
0.0022788	0.417885	51	OIP5-AS1_SNAI2
0.00228238	0.417827	51	AC025171.1_TWIST1
0.00228879	0.417722	51	AP001476.2_TWIST2
0.00234137	0.416874	51	ZNF761_SNAI2
0.00235556	0.416648	51	AC009264.1_SNAI1
0.0023962	-0.416007	51	TRIM31-AS1_ZEB1
0.00240389	0.415886	51	TEX26-AS1_TWIST2
0.00243165	0.415455	51	AC006019.3_TWIST2
0.00243165	0.415455	51	AL109763.1_TWIST2
0.00243165	0.415455	51	PCDH9-AS2_TWIST2
0.00243473	0.415408	51	LINC00237_TWIST1
0.00243843	0.415351	51	PAN3-AS1_ZEB1
0.00243845	0.41535	51	ADIPOQ-AS1_TWIST2
0.00247344	0.414815	51	UGDH-AS1_SNAI2
0.00249467	0.414493	51	AC007879.2_ZEB2
0.00249704	-0.414457	51	AC104088.1_ZEB1
0.00250928	-0.414273	51	AC084809.2_ZEB1
0.00254496	0.41374	51	SLIT2-IT1_ZEB2
0.00257938	0.413232	51	FAM74A6_SNAI1
0.00261893	-0.412656	51	DTX2_TWIST1
0.0026192	0.412652	51	AC005358.1_ZEB2
0.00262081	-0.412629	51	HNF1A-AS1_TWIST1
0.00262534	0.412564	51	AC093865.1_TWIST1
0.00262825	0.412522	51	AC073316.1_ZEB1
0.00265727	0.412105	51	AC007563.1_SNAI1
0.00267907	0.411795	51	AC079610.1_ZEB2
0.0026857	0.411701	51	AC007091.1_TWIST2
0.0026857	0.411701	51	AC116609.2_TWIST2
0.00269491	0.411571	51	FAM87B_ZEB2
0.00270529	0.411425	51	LINC00205_SNAI1
0.00270898	0.411373	51	COL18A1-AS1_SNAI1
0.00271886	0.411235	51	TEX26-AS1_SNAI1
0.00273126	0.411061	51	LINC00265_SNAI2
0.00273538	-0.411004	51	ZNF518A_ZEB1
0.0027379	0.410969	51	LINC00163_SNAI1
0.002745	-0.41087	51	AC002511.1_ZEB1
0.00277744	0.410422	51	FOXP1-AS1_SNAI1
0.0027933	-0.410205	51	CECR3_TWIST1
0.00283303	-0.409666	51	AC084809.2_ZEB2
0.00285159	-0.409416	51	CECR3_TWIST2
0.00285495	0.409371	51	COL4A2-AS1_ZEB2
0.00286505	0.409236	51	MIS18A-AS1_TWIST1
0.00289975	-0.408775	51	AC147651.1_ZEB1
0.0029434	0.408201	51	AC010731.2_ZEB1
0.00294688	-0.408156	51	AC017074.1_ZEB2
0.00297498	0.407791	51	FGF14-IT1_TWIST2
0.00298833	0.407619	51	FAM66B_TWIST1
0.00298861	0.407616	51	AC010980.2_SNAI1
0.00300682	-0.407382	51	NOL12_ZEB2
0.00301154	0.407322	51	ANKRD44-IT1_ZEB1
0.00301525	0.407274	51	ROPN1L-AS1_SNAI2
0.00302828	0.407108	51	AGBL5-IT1_ZEB2
0.00305655	-0.40675	51	TRIM36-IT1_TWIST1
0.00306883	0.406595	51	AC007365.1_ZEB2
0.0030815	0.406436	51	JPX_TWIST1
0.00308813	0.406353	51	DBH-AS1_TWIST2
0.00310205	0.40618	51	PAN3-AS1_TWIST2
0.00310911	0.406092	51	GSN-AS1_ZEB2
0.00312249	0.405926	51	AP000770.1_ZEB1
0.00312249	0.405926	51	LINC00492_ZEB1
0.00312887	0.405847	51	AC009299.2_ZEB2
0.00313963	0.405714	51	AC053503.6_SNAI1
0.00315761	0.405493	51	BACH1-IT1_SNAI1
0.00316652	-0.405384	51	AC084809.2_TWIST2
0.0031892	0.405107	51	AC004947.2_ZEB1
0.00320983	0.404857	51	AC007422.1_ZEB1
0.00323503	0.404554	51	AC090044.1_SNAI1
0.0032483	0.404395	51	ADARB2-AS1_SNAI1
0.00324891	0.404388	51	AC079610.1_ZEB1
0.00326252	0.404225	51	LMO7-AS1_ZEB2
0.00327816	0.404039	51	DLX6-AS1_TWIST2
0.00334773	0.403222	51	AC007557.4_ZEB1
0.00335919	0.403088	51	COL18A1-AS1_ZEB1
0.00337837	0.402866	51	FRMD6-AS2_TWIST2
0.00338209	0.402823	51	GSN-AS1_SNAI1
0.0033846	0.402794	51	AC016999.2_ZEB2
0.00345408	-0.402	51	PPP1R9B_ZEB1
0.00347544	0.401759	51	CADM2-AS1_ZEB1
0.0035212	0.401246	51	FER1L5_ZEB1
0.00356428	0.400769	51	AC013472.3_ZEB2
0.00358696	-0.40052	51	Z83844.1_ZEB1
0.00360234	0.400352	51	RNF216-IT1_TWIST1
0.0036373	-0.399972	51	VIPR1-AS1_ZEB1
0.00364256	-0.399915	51	AC010745.1_ZEB2
0.00364686	0.399869	51	MEIS1-AS2_ZEB2
0.00366904	-0.39963	51	AC084809.2_TWIST1
0.00368008	0.399511	51	CYP1B1-AS1_SNAI2
0.0036822	0.399489	51	TPRG1-AS1_TWIST1
0.00371006	-0.399191	51	ABO_TWIST1
0.00371061	0.399185	51	FER1L5_TWIST1
0.00372889	0.398991	51	ZEB1-AS1_SNAI1
0.00377222	0.398535	51	FAM138E_ZEB1
0.00381943	0.398043	51	LINC00378_TWIST1
0.00382235	0.398013	51	AC006378.2_ZEB1
0.00386509	0.397572	51	AC010731.2_TWIST2
0.00389061	0.397311	51	HOTAIR_ZEB1
0.00391134	0.3971	51	AC013472.3_TWIST2
0.0039241	-0.396971	51	Z83844.1_TWIST2
0.00395042	0.396705	51	LINC00404_SNAI1
0.00396489	0.39656	51	PRICKLE2-AS2_ZEB1
0.00397786	0.39643	51	RUVBL1-AS1_TWIST2
0.00397949	0.396413	51	AC016910.1_TWIST1
0.00399038	0.396305	51	AC093702.1_SNAI1
0.00399233	0.396285	51	MEG8_ZEB1
0.00399444	-0.396264	51	RECQL4_TWIST1
0.00400454	0.396164	51	GPC6-AS2_ZEB1
0.00403976	0.395815	51	AC106875.1_SNAI1
0.00405013	0.395712	51	PRICKLE2-AS3_SNAI1
0.00406021	0.395613	51	AC105760.2_TWIST1
0.00407279	0.39549	51	ADARB2-AS1_TWIST2
0.00407453	-0.395473	51	TMEM191C_ZEB1
0.00411524	-0.395076	51	HNF1A-AS1_ZEB2
0.00412739	0.394958	51	LINC00240_TWIST1
0.00418662	0.394388	51	RUVBL1-AS1_ZEB2
0.00420842	0.39418	51	AC010680.1_TWIST1
0.00420948	0.39417	51	AF067845.1_TWIST1
0.00423851	-0.393895	51	LSAMP-AS1_SNAI2
0.00425597	0.39373	51	FAM181A-AS1_SNAI1
0.00426249	0.393668	51	RPS6KA2-IT1_TWIST2
0.00428277	0.393478	51	AC020743.3_ZEB1
0.00428913	-0.393418	51	AC002511.2_ZEB1
0.00432586	0.393076	51	AC083843.1_TWIST1
0.00432936	0.393043	51	SLIT2-IT1_TWIST2
0.00436454	0.392718	51	AP003774.1_TWIST1
0.00436918	0.392675	51	AC009228.1_TWIST2
0.00439286	0.392457	51	FRY-AS1_SNAI1
0.00441369	0.392267	51	AC009228.1_TWIST1
0.0044173	0.392234	51	LINC00518_ZEB2
0.00442099	0.3922	51	PROX1-AS1_ZEB2
0.00442124	0.392198	51	JAZF1-AS1_SNAI1
0.00442654	0.39215	51	AC007365.1_ZEB1
0.00442958	0.392122	51	LINC00354_ZEB1
0.00443911	0.392035	51	AC012368.1_ZEB2
0.00445934	-0.391852	51	LINC00324_SNAI1
0.00446227	0.391825	51	AC100793.2_ZEB1
0.00447696	0.391693	51	AC010969.1_ZEB1
0.00451091	0.391388	51	FAM138E_ZEB2
0.00454793	0.391057	51	LINC00163_TWIST1
0.00455072	-0.391032	51	LINC00482_ZEB1
0.00455458	0.390998	51	LINC00205_ZEB2
0.00456312	0.390922	51	WT1-AS_TWIST1
0.00458951	-0.390689	51	B4GALT4-AS1_TWIST1
0.00463552	0.390285	51	FAM66B_SNAI2
0.0046426	0.390223	51	AC116609.1_TWIST1
0.00464278	0.390221	51	AC084018.1_SNAI2
0.0046966	0.389754	51	AC006994.2_ZEB1
0.0047089	-0.389648	51	MIR210HG_ZEB2
0.00473908	0.389388	51	NLGN1-AS1_ZEB1
0.00476493	0.389167	51	AC079610.2_TWIST1
0.00476935	0.389129	51	ZNF154_SNAI1
0.00477982	0.38904	51	DPYD-AS2_ZEB2
0.00485062	0.388441	51	AC004054.1_ZEB2
0.0048736	0.388248	51	LINC00327_SNAI1
0.00489349	0.388082	51	CSPG4P5_ZEB2
0.00491019	-0.387943	51	PIK3R6_ZEB1
0.00492715	-0.387802	51	GLIS3-AS1_ZEB2
0.00493582	0.38773	51	ZEB2-AS1_ZEB2
0.00493881	0.387706	51	AC012462.3_ZEB1
0.00494561	-0.38765	51	PLS1-AS1_TWIST1
0.00498182	0.387351	51	LINC00211_TWIST1
0.00498364	0.387336	51	NKAPP1_ZEB2
0.00502907	0.386965	51	AC073130.3_SNAI1
0.00503759	0.386896	51	LINC00242_TWIST1
0.00505577	-0.386748	51	GLIS3-AS1_TWIST2
0.00507905	-0.38656	51	TIPARP-AS1_SNAI1
0.00511106	0.386302	51	SCAMP1_TWIST2
0.00525438	0.385165	51	LY6G6E_SNAI2
0.00529861	-0.38482	51	AC113608.1_ZEB1
0.00531335	-0.384706	51	RECQL4_ZEB2
0.00533769	0.384517	51	LINC00304_ZEB2
0.00533803	0.384515	51	PRICKLE2-AS2_TWIST1
0.00538772	0.384132	51	CSPG4P5_TWIST1
0.00538801	-0.38413	51	GLIS3-AS1_TWIST1
0.00539572	0.384071	51	TSPEAR-AS1_SNAI1
0.00540079	-0.384032	51	HYI-AS1_ZEB1
0.00542684	0.383833	51	NCBP2-AS1_SNAI2
0.00544393	0.383703	51	NREP-AS1_TWIST1
0.00547495	0.383468	51	LINC00310_SNAI1
0.00549676	0.383304	51	AC107079.1_TWIST2
0.00550974	-0.383206	51	MAGI1-IT1_TWIST2
0.00552495	0.383092	51	DGCR5_TWIST1
0.00557058	0.382751	51	IGKJ5_SNAI2
0.00557735	0.3827	51	DCP1A_TWIST2
0.00557992	0.382681	51	ST7-AS2_TWIST2
0.00572991	0.381579	51	LINC00211_SNAI1
0.00577922	0.381222	51	STEAP3-AS1_ZEB1
0.00585112	0.380707	51	SNHG1_SNAI2
0.00587816	0.380514	51	AC073316.1_TWIST2
0.00590457	0.380327	51	DBH-AS1_SNAI1
0.00590653	0.380313	51	AC093865.1_ZEB1
0.00592784	0.380163	51	LINC00398_ZEB2
0.00596786	0.379881	51	H1FX-AS1_ZEB2
0.005987	0.379747	51	LINC00028_TWIST1
0.00598901	0.379733	51	GNAS-AS1_SNAI2
0.00604681	0.379331	51	FER1L5_ZEB2
0.00615769	0.378569	51	RBMS3-AS2_ZEB2
0.00622249	0.378128	51	MEIS1-AS2_SNAI1
0.00624544	0.377974	51	AC004448.2_TWIST1
0.00626043	0.377873	51	AC079610.2_ZEB1
0.00626285	0.377856	51	ARHGEF7-AS2_SNAI1
0.00627924	0.377746	51	DICER1-AS1_TWIST2
0.00628291	0.377722	51	AC002511.2_SNAI2
0.00632537	0.377438	51	AC007098.1_TWIST2
0.00638786	0.377023	51	GRIP2_ZEB2
0.00641999	0.376812	51	HCG18_ZEB1
0.00645764	0.376565	51	HCG22_TWIST1
0.00650678	0.376244	51	TPRG1-AS1_SNAI1
0.0065097	0.376225	51	AC012506.4_ZEB1
0.0065177	0.376173	51	FAM66A_SNAI1
0.00653166	-0.376083	51	NBPF1_SNAI1
0.0065437	-0.376005	51	AC090627.1_SNAI1
0.0065512	0.375956	51	AC004947.2_TWIST2
0.0065682	0.375846	51	ADAMTS9-AS2_SNAI1
0.00657786	0.375784	51	TTLL7-IT1_ZEB2
0.006582	0.375758	51	AC007319.1_SNAI1
0.00658782	0.37572	51	TPRG1-AS1_TWIST2
0.00660341	0.37562	51	AC007319.1_TWIST2
0.00664567	0.375349	51	AC016910.1_TWIST2
0.00667901	-0.375137	51	JARID2-AS1_ZEB2
0.00668767	0.375082	51	AC006378.2_ZEB2
0.00675106	0.374681	51	AC099552.2_ZEB1
0.00676666	-0.374583	51	MCF2L-AS1_ZEB1
0.00680249	0.374359	51	AC104777.2_SNAI2
0.00680892	-0.374318	51	TRPC7-AS1_TWIST1
0.00685795	0.374013	51	AC007403.1_ZEB2
0.00687162	0.373928	51	AF067845.1_SNAI1
0.00692927	0.373572	51	ST7-AS1_ZEB2
0.00696794	-0.373335	51	MIR196A1_TWIST1
0.00697716	0.373278	51	FAM181A-AS1_TWIST1
0.00698827	0.37321	51	AC007098.1_TWIST1
0.00701886	0.373024	51	DPYD-AS2_ZEB1
0.00702108	0.37301	51	ADARB2-AS1_ZEB2
0.00702627	0.372979	51	LINC00305_ZEB1
0.00711039	0.37247	51	ARMCX3-AS1_ZEB1
0.00715557	-0.372199	51	AGAP1-IT1_SNAI1
0.00723887	-0.371703	51	AC073254.1_ZEB1
0.00726618	0.371541	51	GPC5-IT1_ZEB1
0.007311	0.371277	51	GDNF-AS1_SNAI1
0.00732161	0.371215	51	AC093702.1_ZEB1
0.00737973	0.370875	51	ADAMTS9-AS1_SNAI1
0.00738521	0.370843	51	LINC00316_TWIST2
0.00740006	0.370757	51	MALAT1_SNAI2
0.00740765	0.370713	51	LRRC37BP1_SNAI2
0.00740914	-0.370704	51	ABO_TWIST2
0.0074304	0.370581	51	LINC00461_SNAI1
0.00757782	0.369734	51	AKT3-IT1_ZEB1
0.00762062	-0.369491	51	JARID2-AS1_TWIST1
0.00762197	0.369483	51	FNDC1-IT1_TWIST2
0.00765549	0.369294	51	FAM157B_ZEB1
0.00766162	0.369259	51	AC004988.1_TWIST1
0.00766899	0.369218	51	MIR137HG_TWIST1
0.00770156	-0.369034	51	HOXB-AS4_TWIST1
0.00770377	-0.369022	51	DLG3-AS1_ZEB2
0.00782846	0.368327	51	RPS6KA2-IT1_SNAI1
0.0078326	0.368304	51	AF067845.1_ZEB2
0.00790627	0.367898	51	LMO7-AS1_TWIST2
0.00798413	-0.367473	51	AC093484.4_TWIST1
0.00799108	0.367435	51	AC010975.1_ZEB2
0.00800497	0.367359	51	TPTEP1_TWIST1
0.00800607	0.367353	51	ST3GAL6-AS1_TWIST1
0.00801353	0.367313	51	EGFLAM-AS1_TWIST1
0.00809501	-0.366873	51	SLC37A4_ZEB1
0.0081192	0.366743	51	ATP11A-AS1_SNAI1
0.00813296	0.366669	51	RERG-AS1_SNAI1
0.00815861	-0.366532	51	PDXDC2P_ZEB2
0.00816479	-0.366499	51	AC131097.3_TWIST1
0.00816982	0.366472	51	AC004448.2_TWIST2
0.00817863	0.366425	51	AGBL5-IT1_SNAI1
0.00820834	0.366267	51	AC003988.1_ZEB1
0.00821148	0.366251	51	ATG9B_TWIST2
0.0082251	0.366178	51	FAM87B_ZEB1
0.00825877	0.366	51	EMX2OS_SNAI1
0.0083761	0.365384	51	HOXB-AS2_SNAI2
0.00838453	0.36534	51	GRIP2_ZEB1
0.00844901	0.365005	51	LINC00323_TWIST1
0.00848436	0.364822	51	ANKRD10-IT1_SNAI2
0.00849734	-0.364755	51	AC124944.3_ZEB1
0.00857579	0.364352	51	NAV2-AS4_SNAI1
0.00859845	0.364236	51	TRAF3IP2-AS1_SNAI1
0.00862101	0.364121	51	AC007098.1_SNAI1
0.00863954	0.364027	51	AC010969.1_TWIST2
0.00866203	0.363913	51	AC018730.1_ZEB1
0.00868671	-0.363788	51	AC007950.1_ZEB2
0.00870475	0.363697	51	CACNA1C-AS3_TWIST2
0.00878915	0.363272	51	UBE2E1-AS1_TWIST2
0.00879952	-0.36322	51	GRTP1-AS1_ZEB1
0.00884071	0.363015	51	AC007563.3_SNAI2
0.00885976	0.36292	51	GNAS-AS1_TWIST1
0.00886972	0.362871	51	AF067845.1_TWIST2
0.00889814	-0.36273	51	SLC37A4_ZEB2
0.00891343	0.362654	51	OIP5-AS1_ZEB2
0.00891824	-0.36263	51	VIPR1-AS1_TWIST2
0.00892516	-0.362596	51	AC078883.3_ZEB1
0.00893649	0.36254	51	AC006041.1_SNAI1
0.00894143	0.362516	51	EMX2OS_ZEB2
0.00895222	-0.362462	51	SLC25A30-AS1_TWIST1
0.00900148	-0.36222	51	AC007128.1_ZEB1
0.00903552	0.362054	51	ARHGAP26-AS1_TWIST1
0.00909768	0.361751	51	AP001626.1_SNAI1
0.00911204	-0.361681	51	MIR210_TWIST2
0.00916948	0.361403	51	LINC00173_SNAI2
0.00921894	-0.361165	51	VIPR1-AS1_TWIST1
0.00926469	0.360945	51	SNHG12_SNAI2
0.00927037	0.360918	51	MEG3_ZEB2
0.00931628	-0.360699	51	CNTN4-AS2_ZEB1
0.00932433	-0.360661	51	SCARNA22_ZEB1
0.00933963	0.360588	51	LINC00205_ZEB1
0.00934144	0.360579	51	AC007563.1_ZEB2
0.00936355	0.360475	51	AC016999.2_SNAI2
0.00939914	-0.360306	51	IGBP1-AS1_TWIST1
0.00947572	0.359946	51	EGOT_SNAI1
0.00950258	-0.35982	51	AC007128.1_TWIST2
0.00951516	0.359761	51	LINC00320_ZEB1
0.00952962	0.359693	51	AC009299.2_SNAI1
0.00965429	-0.359115	51	CDKN2B-AS1_SNAI1
0.00969182	-0.358942	51	TMEM191A_SNAI1
0.00971457	-0.358837	51	ZNF518A_TWIST1
0.00972433	0.358792	51	HLCS-IT1_TWIST2
0.00976771	0.358594	51	KCNH1-IT1_TWIST1
0.00978791	0.358501	51	ABCA9-AS1_TWIST1
0.0097883	0.3585	51	AC003092.2_SNAI2
0.00979976	0.358447	51	PCCA-AS1_TWIST2
0.00981124	-0.358395	51	HCP5_SNAI1
0.00983899	0.358269	51	FRMD6-AS2_ZEB2
0.00985875	0.358179	51	HS1BP3-IT1_TWIST2
0.0098638	-0.358156	51	TP53TG1_ZEB2
0.00990409	0.357974	51	AC099850.1_ZEB2
0.00992686	0.357871	51	AP000997.2_ZEB2
0.0099322	0.357847	51	LINC00457_SNAI2
0.00994374	0.357795	51	PRICKLE2-AS2_ZEB2
0.00994992	-0.357767	51	AC022182.1_ZEB1
0.00998448	0.357612	51	AC073257.2_SNAI1
0.0100394	-0.357366	51	LINC00222_ZEB1
0.0100683	-0.357238	51	HOTTIP_ZEB1
0.0100689	0.357235	51	PRICKLE2-AS3_TWIST2
0.0100772	0.357198	51	SEC62-AS1_SNAI2
0.0101	-0.357097	51	AC083900.1_ZEB1
0.0101098	0.357053	51	AC099850.1_TWIST2
0.0101144	-0.357033	51	DLG3-AS1_ZEB1
0.0101366	-0.356935	51	AC073254.1_TWIST2
0.0101635	-0.356815	51	HMGA1P4_ZEB1
0.0101801	0.356742	51	FAM138B_TWIST1
0.0102853	0.356281	51	AC010880.1_SNAI2
0.0102915	0.356253	51	JPX_ZEB2
0.0103	0.356216	51	DNM3OS_SNAI1
0.0103204	0.356127	51	TSPEAR-AS1_TWIST1
0.0103691	0.355915	51	ZNF197-AS1_TWIST1
0.0104005	-0.355779	51	LINC00336_ZEB2
0.010459	0.355527	51	IGSF11-AS1_SNAI1
0.0104713	0.355474	51	AC107072.2_SNAI2
0.0105477	0.355146	51	LINC00571_TWIST1
0.0105502	-0.355135	51	SLC25A30-AS1_SNAI1
0.0106356	-0.354771	51	MIR210_ZEB2
0.0106365	0.354768	51	LINC00339_TWIST1
0.0107284	0.354379	51	AP001626.1_ZEB1
0.0107466	0.354302	51	HCG25_SNAI2
0.0107604	0.354244	51	ZNF32-AS2_SNAI2
0.0107737	0.354188	51	ARHGEF26-AS1_SNAI1
0.0107955	-0.354096	51	HCP5_ZEB1
0.0108323	0.353942	51	CCDC13-AS1_SNAI1
0.010843	-0.353898	51	AC083900.1_ZEB2
0.010853	0.353856	51	SPANXA2-OT1_TWIST1
0.0108546	0.353849	51	VCAN-AS1_TWIST2
0.0108641	0.35381	51	AC011306.1_SNAI1
0.0108691	0.353789	51	AC013472.3_SNAI1
0.0109088	-0.353624	51	AP000439.2_TWIST1
0.0109619	0.353403	51	ABCA9-AS1_ZEB1
0.0109785	0.353335	51	AC005332.1_SNAI1
0.0109838	-0.353313	51	JARID2-AS1_ZEB1
0.0110518	-0.353033	51	AC090627.1_ZEB2
0.0110579	-0.353008	51	LGALS8-AS1_TWIST2
0.0111049	-0.352815	51	RPS10P7_ZEB1
0.0111379	-0.35268	51	TIPARP-AS1_ZEB1
0.0111671	0.352561	51	ATXN8OS_ZEB2
0.0111897	0.352469	51	OGFR-AS1_ZEB1
0.0112018	0.35242	51	VCAN-AS1_SNAI2
0.0112239	0.35233	51	LINC00315_TWIST2
0.011248	-0.352233	51	HOXB-AS4_TWIST2
0.0112906	0.352061	51	SACS-AS1_SNAI1
0.0113111	0.351978	51	ALG13-AS1_ZEB2
0.0113449	-0.351842	51	TRIM31-AS1_TWIST2
0.011349	0.351826	51	MPRIP-AS1_SNAI1
0.0113491	0.351825	51	AC073316.1_TWIST1
0.011355	0.351801	51	DNAJB8-AS1_ZEB1
0.0113648	0.351762	51	ZEB2-AS1_SNAI2
0.0113751	-0.351721	51	STK4-AS1_SNAI1
0.0113827	0.35169	51	PIK3R6_SNAI2
0.0113917	0.351654	51	ZNF32-AS3_ZEB2
0.0114043	-0.351604	51	AC124944.3_TWIST1
0.0114253	0.35152	51	MID1IP1-AS1_SNAI1
0.0114563	0.351397	51	ZNF32-AS2_ZEB2
0.0114782	0.351309	51	OXCT1-AS1_SNAI1
0.0114915	-0.351256	51	AC083900.1_TWIST2
0.0114991	-0.351226	51	AC144831.1_TWIST2
0.0115332	-0.351091	51	LINC00222_TWIST1
0.0115918	0.350859	51	ZNF32-AS2_ZEB1
0.011595	0.350847	51	FAM66E_TWIST2
0.0116383	0.350676	51	AC007563.3_ZEB1
0.0116802	0.350512	51	HOXD-AS2_SNAI1
0.0116852	0.350493	51	AC009313.1_ZEB2
0.011726	0.350333	51	LINC00243_TWIST1
0.0118141	0.34999	51	RERG-IT1_SNAI1
0.0118714	-0.349768	51	SNHG12_ZEB1
0.0119041	0.349642	51	AC017048.3_ZEB1
0.0120356	0.349137	51	NBPF8_SNAI2
0.0120561	0.349059	51	LINC00173_TWIST1
0.0121649	0.348646	51	HCG18_TWIST2
0.0122724	0.348241	51	SEC22B_TWIST1
0.0122899	-0.348175	51	AC130710.1_ZEB2
0.0123837	0.347825	51	LINC00466_TWIST2
0.0123906	-0.347799	51	PIK3R6_TWIST2
0.0123956	-0.34778	51	EHMT2-AS1_ZEB1
0.0124035	0.347751	51	AC010969.1_TWIST1
0.0124835	-0.347454	51	GK-AS1_TWIST1
0.012495	-0.347411	51	AC019330.1_ZEB1
0.0124986	0.347398	51	ZCCHC18_TWIST2
0.0125022	-0.347385	51	CECR3_ZEB1
0.0127316	-0.346544	51	AC135050.5_ZEB1
0.0129189	0.345867	51	AC009110.1_SNAI2
0.0129305	0.345825	51	SACS-AS1_TWIST2
0.0129396	0.345792	51	DSCAM-AS1_SNAI2
0.0129434	-0.345779	51	AC113608.1_TWIST1
0.0129438	0.345777	51	COL4A2-AS1_TWIST1
0.013015	0.345522	51	EPB41L4A-AS1_TWIST1
0.0130255	0.345485	51	IQCJ-SCHIP1-AS1_ZEB1
0.0131015	-0.345214	51	CBR3-AS1_ZEB1
0.0131049	0.345202	51	LRRC37BP1_SNAI1
0.0131079	0.345191	51	CNTN4-AS1_ZEB2
0.0131903	0.3449	51	SPIN4-AS1_ZEB2
0.0132072	-0.34484	51	AMMECR1-IT1_TWIST1
0.0132162	0.344809	51	FAM138E_TWIST1
0.0132624	0.344646	51	LINC00519_ZEB2
0.0132849	0.344567	51	LIFR-AS1_SNAI1
0.013339	0.344377	51	PRRT3-AS1_TWIST1
0.0133512	0.344335	51	AC092535.3_TWIST1
0.0133536	0.344326	51	AC003984.1_TWIST1
0.0133593	0.344307	51	ANKRD44-IT1_TWIST2
0.0133786	-0.344239	51	AC092171.2_ZEB1
0.0134137	0.344117	51	EPN2-AS1_SNAI1
0.0134339	0.344047	51	GAS6-AS1_ZEB2
0.0135116	0.343777	51	HCG20_ZEB1
0.0137242	0.343047	51	SLC6A1-AS1_SNAI1
0.0137371	0.343003	51	HLCS-IT1_SNAI1
0.0137771	0.342867	51	ATXN8OS_TWIST2
0.0139292	0.342352	51	AC097532.2_ZEB2
0.0139414	-0.342311	51	SPAG5-AS1_TWIST1
0.0139729	0.342205	51	MRPL23-AS1_SNAI1
0.0140496	0.341948	51	KIAA0040_TWIST2
0.0140525	0.341938	51	SCARNA9_SNAI1
0.0140827	0.341838	51	FNDC1-IT1_ZEB2
0.0143189	0.341055	51	AC012613.2_TWIST2
0.0143264	0.34103	51	ARHGAP31-AS1_TWIST2
0.014396	0.340802	51	PWRN2_SNAI2
0.0144776	-0.340535	51	AC147651.1_TWIST2
0.014583	-0.340193	51	AC113608.1_TWIST2
0.0145928	0.340161	51	HOXA11-AS_ZEB1
0.0146559	-0.339957	51	CROCCP2_TWIST2
0.0146676	0.339919	51	FNDC1-IT1_TWIST1
0.0146723	-0.339904	51	ENO1-AS1_ZEB2
0.0146794	0.339882	51	HOXA11-AS_SNAI1
0.0146916	-0.339842	51	LINC00570_SNAI1
0.0147165	0.339762	51	SNHG7_ZEB1
0.0147252	-0.339734	51	AC130710.1_TWIST1
0.0149214	0.339107	51	GRIFIN_TWIST1
0.0149393	0.339051	51	HOXB-AS2_TWIST1
0.0150029	-0.338849	51	IGBP1-AS2_ZEB1
0.0150265	0.338775	51	AC010976.2_TWIST1
0.0150465	0.338711	51	CPB2-AS1_SNAI1
0.0150603	0.338668	51	JPX_ZEB1
0.0150722	0.33863	51	LENG8-AS1_SNAI2
0.0150874	0.338582	51	ARMC2-AS1_SNAI1
0.0150952	0.338558	51	SNHG7_SNAI2
0.0151292	0.338451	51	DIO3OS_SNAI2
0.0151573	0.338363	51	LINC00323_TWIST2
0.0151842	0.338279	51	MPRIP-AS1_ZEB2
0.0152592	0.338044	51	CASP8AP2_TWIST2
0.0152714	0.338007	51	LINC00305_TWIST1
0.0153411	-0.33779	51	MIR196A1_TWIST2
0.0153952	0.337622	51	AC007365.1_TWIST1
0.0155087	0.337272	51	LINC00284_TWIST1
0.0155518	-0.33714	51	LGALS8-AS1_ZEB2
0.0156234	-0.336921	51	AC007128.1_TWIST1
0.0156362	0.336882	51	FAM66C_SNAI1
0.015665	-0.336794	51	LINC00167_ZEB1
0.0157019	0.336682	51	CACNA2D3-AS1_ZEB1
0.0157032	0.336678	51	LINC00484_TWIST2
0.0157204	-0.336626	51	XIAP-AS1_TWIST1
0.0157421	-0.33656	51	MLIP-AS1_TWIST2
0.0157575	0.336513	51	AC147651.3_TWIST2
0.0159215	0.336018	51	AC018717.1_SNAI1
0.016079	-0.335546	51	SLC37A4_TWIST1
0.0161768	-0.335256	51	TRPC7-AS1_SNAI1
0.0161874	0.335224	51	ZMYM4-AS1_SNAI2
0.0162104	0.335156	51	MIS18A-AS1_ZEB1
0.016276	-0.334962	51	PINK1-AS_ZEB1
0.0163237	0.334822	51	MIR4500HG_TWIST2
0.016389	0.33463	51	IQCJ-SCHIP1-AS1_TWIST2
0.0165029	0.334297	51	HOXB-AS2_TWIST2
0.0165697	0.334102	51	LINC00316_ZEB1
0.0165937	0.334033	51	AC005358.1_ZEB1
0.0166328	-0.33392	51	TMEM191A_TWIST2
0.0166638	-0.33383	51	AC008063.2_ZEB2
0.0166853	0.333768	51	ITCH-AS1_ZEB2
0.0167222	0.333661	51	LINC00519_TWIST2
0.0167486	-0.333585	51	MAGI1-IT1_TWIST1
0.0167838	-0.333484	51	LGALS8-AS1_ZEB1
0.0168376	0.333329	51	AC004063.1_SNAI1
0.0168388	0.333326	51	AP004372.1_SNAI2
0.0168878	-0.333186	51	AC108449.2_TWIST1
0.0169407	0.333035	51	LINC00240_ZEB2
0.0169443	0.333025	51	LINC00243_ZEB2
0.0169469	0.333017	51	NAV2-IT1_ZEB1
0.0169625	0.332973	51	AL078621.3_TWIST1
0.0170099	0.332838	51	AC007879.2_TWIST1
0.0171312	-0.332495	51	TSGA10IP_ZEB1
0.0172234	0.332235	51	AC006007.1_SNAI1
0.0172423	0.332181	51	AL589986.2_ZEB2
0.0173108	0.33199	51	ZNF295-AS1_SNAI1
0.0173668	0.331833	51	ZBTB20-AS4_ZEB2
0.0174269	0.331665	51	ARAP1-AS2_SNAI1
0.017479	0.331521	51	AC006538.1_SNAI1
0.0175076	0.331441	51	LINC00518_SNAI2
0.0175182	0.331412	51	AC007091.1_ZEB2
0.0175182	0.331412	51	AC116609.2_ZEB2
0.0176087	0.331162	51	ADIPOQ-AS1_TWIST1
0.0176214	0.331127	51	GPC6-AS2_TWIST2
0.017669	-0.330995	51	AMMECR1-IT1_TWIST2
0.0177345	0.330816	51	ZNF32-AS1_TWIST2
0.0177347	0.330815	51	PART1_ZEB2
0.0177623	0.330739	51	OGFR-AS1_ZEB2
0.0177996	0.330637	51	PAN3-AS1_SNAI1
0.0178026	-0.330629	51	AC027601.1_ZEB1
0.0178792	0.33042	51	UPK1A-AS1_ZEB1
0.0179435	0.330245	51	CHL1-AS1_TWIST2
0.0180202	0.330038	51	LATS2-AS1_ZEB1
0.0181336	0.329732	51	LINC00578_SNAI1
0.0181558	0.329672	51	FGF12-AS3_SNAI2
0.0183353	0.329191	51	CECR7_ZEB1
0.0184165	-0.328975	51	AC084809.2_SNAI1
0.0184464	-0.328896	51	AP000346.2_ZEB1
0.0185067	0.328736	51	WWTR1-AS1_SNAI1
0.0185164	0.328711	51	TRAPPC12-AS1_SNAI2
0.018533	0.328667	51	TCF7L1-IT1_ZEB2
0.018576	0.328553	51	AC073257.2_TWIST1
0.0186006	-0.328489	51	ZRANB2-AS1_ZEB1
0.0186151	-0.32845	51	LINC00525_ZEB2
0.0186204	0.328436	51	AC098617.1_SNAI1
0.0186477	0.328365	51	LINC00163_ZEB2
0.0186886	0.328257	51	GAS6-AS1_ZEB1
0.0187113	-0.328198	51	LINC00355_TWIST1
0.0187516	0.328092	51	AC009110.1_TWIST1
0.0187671	0.328052	51	DENND5B-AS1_ZEB1
0.018847	0.327843	51	AC012501.2_SNAI1
0.0188533	-0.327827	51	LINC00467_SNAI1
0.0188534	0.327827	51	AC007879.4_SNAI1
0.0188794	0.327759	51	AP000439.1_TWIST1
0.018919	0.327656	51	COL18A1-AS1_ZEB2
0.0189925	-0.327466	51	NEAT1_TWIST1
0.0190618	0.327287	51	NAALADL2-AS1_ZEB2
0.0190798	0.32724	51	AC007422.1_TWIST1
0.019145	0.327072	51	LINC00466_TWIST1
0.0191775	-0.326989	51	LINC00272_SNAI2
0.019195	0.326944	51	AC114730.2_SNAI2
0.0192633	-0.326769	51	HOXA-AS3_TWIST1
0.0192861	-0.326711	51	MIR22HG_ZEB2
0.0193149	0.326638	51	XXYLT1-AS2_ZEB1
0.0193255	0.32661	51	MIR4500HG_TWIST1
0.0193845	0.32646	51	PCA3_SNAI1
0.0194424	0.326313	51	ABCA9-AS1_TWIST2
0.0194468	-0.326302	51	ZNF518A_SNAI1
0.0194513	0.326291	51	AC010680.1_SNAI1
0.0194758	-0.326228	51	AC078883.3_TWIST1
0.0194933	0.326184	51	AGBL5-IT1_TWIST1
0.0196031	0.325907	51	AC093063.1_TWIST1
0.0196226	-0.325858	51	AC010745.2_SNAI2
0.0196368	0.325822	51	HIST2H2BA_SNAI1
0.0196553	0.325776	51	MEG8_TWIST2
0.0196797	-0.325714	51	LINC00222_ZEB2
0.0197789	-0.325466	51	AC007639.1_TWIST1
0.019806	-0.325398	51	AC092171.2_TWIST2
0.0198133	0.32538	51	AL592528.1_TWIST2
0.0198696	0.32524	51	AC010907.2_SNAI2
0.0199033	0.325156	51	AC083843.3_SNAI2
0.0199397	0.325065	51	LINC00205_SNAI2
0.0199685	-0.324994	51	GK-IT1_TWIST1
0.0200501	0.324792	51	ZMYND10-AS1_TWIST2
0.0201327	0.324588	51	FNDC1-IT1_SNAI1
0.0203384	-0.324083	51	NAALADL2-AS2_SNAI2
0.0203396	-0.324081	51	AC226118.1_TWIST2
0.020347	0.324062	51	TTC28-AS1_SNAI1
0.0203512	-0.324052	51	SLC25A30-AS1_ZEB2
0.0204246	0.323874	51	ZBTB20-AS4_TWIST1
0.0204296	0.323861	51	GOLGA2P2Y_SNAI2
0.0204481	0.323816	51	RERG-AS1_ZEB1
0.0208304	-0.322894	51	AC092168.2_TWIST1
0.0208474	0.322854	51	AC114730.3_SNAI2
0.0210412	0.322392	51	FAM87B_SNAI2
0.0211364	-0.322167	51	FAM95B1_ZEB1
0.0211681	0.322092	51	NLGN4Y-AS1_TWIST2
0.0212085	0.321996	51	KCNQ5-AS1_ZEB1
0.021212	-0.321988	51	LINC00337_ZEB2
0.021232	0.321941	51	TMEM72-AS1_ZEB1
0.0212832	-0.321821	51	AC005224.2_TWIST1
0.0213089	0.32176	51	AC079154.1_ZEB1
0.0213363	-0.321696	51	MIR600HG_TWIST1
0.021377	-0.321601	51	IGBP1-AS1_ZEB1
0.0214526	0.321424	51	AC027601.1_SNAI2
0.0214576	0.321412	51	NOP14-AS1_TWIST2
0.0214634	0.321399	51	AC004988.1_SNAI1
0.0214763	0.321369	51	LINC00378_TWIST2
0.0215753	-0.321138	51	IGBP1-AS2_TWIST1
0.0216335	0.321003	51	WWTR1-IT1_TWIST1
0.021666	0.320928	51	FAM13A-AS1_SNAI2
0.021712	0.320821	51	HCG11_SNAI1
0.0217538	0.320725	51	HCG17_SNAI1
0.0217825	0.320659	51	AC083843.2_TWIST2
0.0218019	0.320614	51	CCDC13-AS1_TWIST1
0.0219361	0.320306	51	ACAP2-IT1_SNAI2
0.0219419	0.320293	51	SNRK-AS1_ZEB1
0.0219777	0.320211	51	BACH1-IT1_ZEB1
0.0220428	0.320062	51	LINC00524_TWIST2
0.0220475	0.320051	51	SACS-AS1_TWIST1
0.0220483	0.32005	51	UBE2E1-AS1_ZEB1
0.0220566	-0.320031	51	PLCH1-AS1_ZEB1
0.0220578	0.320028	51	AC105393.2_SNAI2
0.0220634	0.320015	51	AC005009.1_ZEB2
0.0221112	0.319906	51	AC010731.2_SNAI1
0.0221704	0.319772	51	ERVK13-1_SNAI2
0.0221959	0.319714	51	AC092580.3_SNAI1
0.0222019	0.3197	51	AC016999.2_ZEB1
0.0222358	-0.319623	51	RABGAP1L-IT1_TWIST1
0.0223187	-0.319436	51	LINC00570_TWIST2
0.0223368	0.319395	51	ANKRD18CP_SNAI2
0.0223505	0.319364	51	HM13-IT1_SNAI2
0.0223619	0.319339	51	AC108051.1_SNAI1
0.0224314	-0.319182	51	PPP1R9B_TWIST1
0.0224607	0.319116	51	FAM138B_TWIST2
0.0224832	0.319066	51	TSPEAR-AS1_ZEB2
0.0224916	0.319047	51	MRVI1-AS1_ZEB1
0.0225029	-0.319022	51	LINC00507_ZEB1
0.0225446	-0.318928	51	LINC00543_SNAI1
0.0225693	0.318873	51	THOC7-AS1_TWIST2
0.0225778	0.318854	51	RBMS3-AS3_SNAI1
0.0226259	0.318746	51	WNT5A-AS1_SNAI1
0.0228013	0.318356	51	SOX2-OT_SNAI1
0.022848	-0.318253	51	AC002306.1_TWIST1
0.0228711	0.318202	51	ZNF718_TWIST1
0.0230353	-0.31784	51	SUCLA2-AS1_ZEB1
0.0230915	0.317716	51	NKAPP1_TWIST2
0.0231397	0.317611	51	DICER1-AS1_SNAI1
0.0231822	0.317518	51	STEAP3-AS1_SNAI2
0.023224	0.317426	51	AC092171.4_SNAI2
0.0232558	0.317357	51	LINC00290_TWIST2
0.0233458	0.317161	51	OCIAD1-AS1_TWIST2
0.0234227	0.316994	51	AC007365.1_TWIST2
0.0234282	-0.316982	51	GK-AS1_ZEB1
0.0234748	-0.316881	51	YTHDF3_TWIST2
0.0235189	0.316786	51	GAS5_TWIST1
0.0236604	0.316481	51	TPTEP1_SNAI1
0.0236897	0.316418	51	LINC00398_SNAI1
0.0237428	0.316304	51	ARHGEF3-AS1_SNAI1
0.023784	0.316216	51	LINC00334_TWIST2
0.0237918	0.316199	51	LINC00364_ZEB1
0.0238328	-0.316112	51	TRIM36-IT1_TWIST2
0.0238485	-0.316078	51	AC147651.1_ZEB2
0.0239514	-0.315859	51	LINC00265_ZEB1
0.023968	0.315823	51	LINC00334_ZEB2
0.0240214	-0.31571	51	MAGI1-IT1_SNAI1
0.0240655	-0.315616	51	HCP5_TWIST2
0.0240996	0.315544	51	DSCR9_TWIST2
0.0241409	0.315457	51	ZNF295-AS1_TWIST2
0.0241645	0.315407	51	ATP1B3-AS1_SNAI1
0.0241849	0.315364	51	MIR7-3HG_TWIST1
0.0242742	0.315176	51	HCG17_ZEB2
0.0243819	-0.31495	51	AC139887.4_TWIST1
0.0244197	0.314871	51	LINC00205_TWIST2
0.0244341	-0.31484	51	IGKJ5_ZEB1
0.0244949	-0.314713	51	LINC00426_ZEB1
0.0245849	0.314526	51	KCNQ1DN_TWIST2
0.0245999	0.314495	51	TPTEP1_ZEB2
0.024705	-0.314276	51	DANCR_ZEB2
0.0247112	0.314263	51	GPC6-AS2_SNAI2
0.0247515	0.31418	51	AC107079.1_SNAI1
0.0248186	0.314041	51	SCARNA9_TWIST2
0.0248348	0.314008	51	KCNQ1DN_TWIST1
0.0248626	0.313951	51	EMX2OS_TWIST2
0.0249292	-0.313814	51	IGKJ5_TWIST2
0.0249783	0.313713	51	UBE2E1-AS1_TWIST1
0.0249919	-0.313685	51	AC012317.1_ZEB1
0.0250305	0.313605	51	RC3H1-IT1_TWIST2
0.0250733	0.313518	51	KLF7-IT1_TWIST1
0.0250754	-0.313513	51	TIPARP-AS1_TWIST2
0.02514	-0.313381	51	HCP5_ZEB2
0.0251451	0.313371	51	AC010975.1_ZEB1
0.0251612	0.313338	51	AC009228.1_ZEB2
0.0251812	-0.313297	51	AC090627.1_TWIST2
0.0252708	-0.313115	51	AC019330.1_SNAI1
0.0253212	0.313012	51	AC099754.1_TWIST1
0.0253431	-0.312968	51	MAL2_TWIST1
0.025392	0.312869	51	SNRK-AS1_ZEB2
0.0254033	0.312846	51	AP000439.1_ZEB2
0.0254614	0.312728	51	ZEB2-AS1_TWIST2
0.0254728	0.312705	51	FAM66B_TWIST2
0.025493	-0.312665	51	BRWD1-AS1_SNAI1
0.025527	-0.312596	51	LINC00111_TWIST2
0.0255838	0.312481	51	LINC00545_TWIST2
0.0256045	0.31244	51	AC007098.1_SNAI2
0.0256662	0.312316	51	AC022182.3_SNAI2
0.025744	0.31216	51	LINC00304_TWIST1
0.0258128	0.312022	51	AC107079.1_TWIST1
0.0258447	0.311959	51	LINC00339_ZEB1
0.0258683	0.311912	51	AC093702.1_TWIST2
0.0259103	0.311828	51	FMR1-IT1_SNAI2
0.0259464	-0.311756	51	PSORS1C3_TWIST1
0.0259581	0.311733	51	DICER1-AS1_SNAI2
0.0259831	0.311683	51	ANKRD44-IT1_SNAI1
0.0261659	-0.311321	51	FLNB-AS1_TWIST1
0.0264236	-0.310814	51	MLIP-AS1_ZEB2
0.0264663	0.31073	51	ADARB2-AS1_TWIST1
0.0265502	-0.310566	51	LINC00393_TWIST1
0.0268035	-0.310074	51	CECR3_SNAI1
0.0268448	-0.309994	51	LINC00111_TWIST1
0.0268555	0.309974	51	AC004448.2_SNAI2
0.0268632	0.309959	51	ST7-AS1_TWIST1
0.0269103	-0.309868	51	DTX2_SNAI1
0.026951	0.309789	51	VCAN-AS1_SNAI1
0.0269924	0.30971	51	AC106801.1_TWIST2
0.0271182	-0.309468	51	AC226118.1_ZEB1
0.027202	0.309307	51	MIS18A-AS1_TWIST2
0.0272941	0.309132	51	AC010969.1_ZEB2
0.0273143	0.309093	51	AC004947.2_SNAI1
0.0275239	0.308695	51	AC072062.1_TWIST2
0.027529	0.308685	51	CACNA1C-AS3_ZEB1
0.0275466	0.308652	51	SMARCA5-AS1_ZEB2
0.0276502	0.308456	51	AP000439.1_ZEB1
0.0278041	0.308167	51	GRIP2_TWIST1
0.027998	-0.307804	51	AC104024.1_ZEB1
0.0280083	-0.307784	51	AC073254.1_ZEB2
0.0281637	-0.307495	51	AC012485.2_ZEB1
0.0281658	0.307491	51	AC116609.2_ZEB1
0.0281658	0.307491	51	AC007091.1_ZEB1
0.0282707	0.307297	51	LINC00484_TWIST1
0.0282735	0.307292	51	AP003774.1_ZEB2
0.0282935	0.307254	51	IQCJ-SCHIP1-AS1_TWIST1
0.028343	-0.307163	51	AC144831.1_ZEB1
0.0283745	0.307105	51	UBXN7-AS1_TWIST2
0.0283891	-0.307078	51	AC108066.1_SNAI2
0.0284673	0.306934	51	ADIPOQ-AS1_ZEB2
0.0285515	0.306779	51	BACH1-IT1_TWIST2
0.0289628	0.306028	51	AC135050.5_SNAI2
0.0289873	0.305984	51	OGFR-AS1_SNAI1
0.0290042	0.305953	51	FAM87B_SNAI1
0.029059	0.305854	51	TM4SF19-AS1_TWIST1
0.0292	0.305599	51	ZNF32-AS2_TWIST2
0.0293105	-0.3054	51	AP004550.1_TWIST1
0.0293395	0.305348	51	MYLK-AS1_SNAI2
0.0294575	-0.305137	51	LINC00570_ZEB1
0.0294582	0.305136	51	LRRC37BP1_TWIST2
0.0295032	0.305055	51	VIPR1-AS1_SNAI2
0.0295304	-0.305007	51	MCF2L-AS1_TWIST2
0.0295578	0.304958	51	HCG11_SNAI2
0.0296387	-0.304814	51	SAPCD1-AS1_SNAI2
0.0297022	0.304701	51	XXYLT1-AS2_TWIST2
0.0297041	-0.304697	51	LINC00029_TWIST2
0.0297393	0.304635	51	KCNQ1OT1_SNAI1
0.0297515	0.304613	51	AC004988.1_ZEB1
0.0298635	0.304415	51	GUSBP4_TWIST2
0.0298957	0.304358	51	LINC00174_SNAI2
0.0299492	0.304263	51	NKAPP1_SNAI2
0.0299654	-0.304235	51	TRIM31-AS1_ZEB2
0.0300735	0.304044	51	FNDC1-IT1_SNAI2
0.0301828	0.303852	51	WARS2-IT1_TWIST1
0.0302503	-0.303734	51	GLIS3-AS1_ZEB1
0.0303785	0.30351	51	H1FX-AS1_SNAI1
0.0303883	-0.303493	51	YTHDF3_TWIST1
0.0304061	0.303462	51	SNHG6_TWIST2
0.0304638	0.303362	51	STEAP3-AS1_ZEB2
0.0304788	0.303336	51	TUG1_ZEB2
0.0305036	0.303293	51	TM4SF19-AS1_ZEB2
0.0305094	0.303282	51	LINC00092_SNAI2
0.0305177	0.303268	51	LINC00460_ZEB1
0.0305319	0.303243	51	ARHGAP5-AS1_TWIST1
0.0306184	0.303093	51	LINC00237_TWIST2
0.0306407	0.303055	51	ARHGEF3-AS1_ZEB1
0.0306899	0.302969	51	ZNF32-AS1_TWIST1
0.0307252	0.302908	51	AC116609.1_TWIST2
0.0307663	0.302838	51	KIRREL3-AS3_ZEB2
0.030838	-0.302714	51	LINC00352_SNAI2
0.0308909	0.302623	51	RMST_TWIST1
0.03094	-0.302538	51	AC005281.1_SNAI2
0.0309518	-0.302518	51	TP53TG1_TWIST2
0.0309616	0.302502	51	COL18A1-AS2_TWIST2
0.031072	0.302312	51	AL592528.1_ZEB1
0.0311113	-0.302245	51	SLC37A4_TWIST2
0.0311196	-0.302231	51	AC226118.1_TWIST1
0.0311836	0.302122	51	SPATA13-AS1_SNAI1
0.0311958	0.302101	51	PABPC5-AS1_SNAI1
0.0312638	0.301985	51	HOXA-AS3_SNAI2
0.0312855	-0.301948	51	AC005162.3_TWIST2
0.0313152	-0.301897	51	ZRANB2-AS2_SNAI1
0.0313192	0.301891	51	AC093326.1_SNAI1
0.0313253	-0.30188	51	EFCAB6-AS1_SNAI1
0.0313395	0.301856	51	FTCD-AS1_TWIST2
0.0314961	0.301591	51	AC012613.2_ZEB2
0.0315773	-0.301453	51	PDXDC2P_TWIST2
0.0315778	0.301452	51	NAV2-AS4_TWIST2
0.0316662	-0.301303	51	LINC00525_SNAI1
0.0317293	0.301197	51	FAM74A6_TWIST1
0.0317838	0.301105	51	AKT3-IT1_TWIST1
0.0317874	-0.301099	51	AC113608.1_SNAI1
0.0319146	-0.300886	51	PRKAR2A-AS1_ZEB1
0.0319194	-0.300878	51	AC008063.2_SNAI1
0.032044	-0.30067	51	TRIM31-AS1_TWIST1
0.0322728	-0.300289	51	MCF2L-AS1_SNAI1
0.0323959	-0.300086	51	MIR210_SNAI1
0.0324781	0.29995	51	AC006538.1_ZEB1
0.0324825	0.299943	51	AC034228.2_SNAI1
0.0325636	0.299809	51	OCIAD1-AS1_SNAI1
0.0325777	0.299786	51	AC114763.1_ZEB2
0.0325827	-0.299778	51	AC008592.4_ZEB1
0.0325935	0.29976	51	AC004063.1_ZEB1
0.0326416	-0.299681	51	AC093484.4_ZEB1
0.0326713	0.299632	51	LRRC37A11P_TWIST2
0.0327219	0.299549	51	HS1BP3-IT1_TWIST1
0.0327799	-0.299454	51	AC010745.1_TWIST2
0.0327827	0.299449	51	AC006538.1_TWIST2
0.0328315	0.29937	51	MRPL46_TWIST1
0.0328556	-0.29933	51	AC005281.1_ZEB2
0.0328578	0.299327	51	AC009950.1_ZEB2
0.0332602	0.298672	51	SLC6A1-AS1_SNAI2
0.0332871	0.298629	51	HAR1A_TWIST1
0.0333209	-0.298574	51	AC084125.4_ZEB2
0.0333737	0.298489	51	WNT5A-AS1_ZEB2
0.033397	-0.298452	51	AC226118.1_SNAI1
0.0334078	0.298434	51	TMEM72-AS1_SNAI2
0.0334693	0.298335	51	KRBOX1-AS1_TWIST2
0.0335253	0.298245	51	LMO7-AS1_SNAI2
0.0335995	0.298126	51	ZNF32-AS3_TWIST1
0.0336073	0.298114	51	ZBTB20-AS4_ZEB1
0.033619	0.298095	51	STARD13-IT1_SNAI1
0.0336333	-0.298072	51	KANSL1-AS1_TWIST2
0.0336818	0.297994	51	LINC00189_ZEB1
0.033691	0.29798	51	SMARCA5-AS1_ZEB1
0.0337159	-0.29794	51	AC027601.1_TWIST1
0.0339283	0.297601	51	AC097532.2_SNAI2
0.0339316	0.297596	51	FAM215B_TWIST2
0.0339572	-0.297555	51	AC005281.1_TWIST2
0.0341639	0.297227	51	AC009542.2_TWIST2
0.0341888	-0.297188	51	AC019330.1_TWIST2
0.0342239	-0.297132	51	IGBP1-AS2_TWIST2
0.0342269	-0.297128	51	KANSL1-AS1_ZEB2
0.0344209	-0.296822	51	MACROD2-IT1_TWIST2
0.0344439	0.296786	51	HCG18_ZEB2
0.0346854	0.296407	51	ARAP1-AS2_SNAI2
0.0348264	0.296188	51	LINC00301_TWIST2
0.0348746	0.296113	51	KCNQ1DN_ZEB1
0.0351098	0.295748	51	AC012317.1_SNAI2
0.0351216	-0.295729	51	PWRN1_TWIST1
0.0351384	0.295704	51	AC093865.1_TWIST2
0.0351835	0.295634	51	FAM66E_SNAI1
0.0352295	0.295563	51	FAM41C_ZEB2
0.0354089	0.295287	51	FTCD-AS1_ZEB2
0.0355524	0.295067	51	IQCJ-SCHIP1-AS1_ZEB2
0.0356441	0.294927	51	RBMS3-AS2_SNAI1
0.035655	0.29491	51	AC106875.1_TWIST1
0.035666	0.294893	51	AC092687.3_TWIST2
0.0357203	0.29481	51	AC073257.2_TWIST2
0.0357205	0.29481	51	H1FX-AS1_SNAI2
0.0358241	-0.294652	51	AC024560.2_ZEB1
0.03583	0.294643	51	DNAJC27-AS1_SNAI2
0.0358546	0.294606	51	FGF14-IT1_ZEB2
0.0358722	-0.294579	51	HYI-AS1_ZEB2
0.0358824	0.294564	51	AC012613.2_ZEB1
0.0359344	0.294485	51	DPYD-AS2_TWIST2
0.0360029	-0.294381	51	NOL12_TWIST1
0.0360223	0.294352	51	SAA2-SAA4_TWIST2
0.036028	-0.294343	51	MIR210HG_TWIST1
0.0361345	0.294182	51	CLRN1-AS1_ZEB1
0.036192	0.294095	51	USP12-AS1_TWIST2
0.0362616	0.29399	51	LARGE-IT1_ZEB1
0.0362651	0.293985	51	AC004069.2_TWIST1
0.0363098	0.293918	51	STEAP3-AS1_SNAI1
0.0363196	-0.293903	51	MACROD2-IT1_TWIST1
0.0365088	0.293619	51	AC019330.1_SNAI2
0.0365763	0.293518	51	LINC00304_SNAI1
0.0365854	0.293505	51	CCDC39-AS1_TWIST2
0.0366417	0.29342	51	AC006994.2_ZEB2
0.0366812	0.293362	51	LINC00158_TWIST1
0.0367745	-0.293223	51	POLDIP2_TWIST2
0.0368226	0.293151	51	AC104088.1_SNAI2
0.0368485	0.293112	51	HCG14_TWIST1
0.0368679	0.293084	51	AC093865.1_SNAI1
0.0369049	0.293029	51	AC023481.1_TWIST1
0.0371002	-0.29274	51	POLDIP2_ZEB1
0.0371041	0.292734	51	GAS6-AS1_SNAI1
0.0371994	0.292593	51	PROX1-AS1_ZEB1
0.0372024	0.292589	51	LINC00320_TWIST2
0.0372679	-0.292492	51	AC005355.2_ZEB1
0.0373135	0.292425	51	LINC00320_TWIST1
0.0373714	-0.29234	51	AC017074.2_ZEB1
0.0374094	0.292284	51	KCND3-IT1_ZEB2
0.0374327	0.29225	51	H1FX-AS1_ZEB1
0.0377104	0.291844	51	PROX1-AS1_TWIST1
0.0378292	-0.291671	51	NOL12_TWIST2
0.0378689	0.291613	51	AC104653.1_TWIST1
0.0379868	0.291442	51	LINC00517_TWIST1
0.0380397	0.291366	51	AC017074.2_SNAI2
0.0380982	0.291281	51	AP003774.1_ZEB1
0.0381267	0.29124	51	H1FX-AS1_TWIST2
0.0382296	0.291091	51	AC004988.1_TWIST2
0.0383414	-0.29093	51	AC073254.1_TWIST1
0.0385076	0.290692	51	AC009506.1_ZEB1
0.0385552	0.290624	51	AC004069.2_TWIST2
0.0385945	-0.290567	51	TSGA10IP_TWIST1
0.0386058	0.290551	51	LINC00322_SNAI1
0.0390956	-0.289854	51	AC147651.1_SNAI1
0.0391123	0.289831	51	C9orf106_SNAI2
0.0391811	0.289734	51	AC097532.2_SNAI1
0.0392051	0.2897	51	AC093732.1_SNAI1
0.0393291	0.289525	51	LINC00051_SNAI1
0.0393829	0.289449	51	LINC00211_ZEB2
0.0394805	0.289312	51	FBXL19-AS1_SNAI1
0.0397076	0.288994	51	BSN-AS1_SNAI1
0.0397726	0.288903	51	RPS6KA2-AS1_SNAI2
0.0398945	0.288733	51	ARHGAP26-AS1_TWIST2
0.0399423	-0.288667	51	AC135050.5_TWIST1
0.0402191	0.288283	51	LINC00266-1_TWIST1
0.0402257	0.288274	51	ITIH4-AS1_TWIST2
0.0402877	0.288188	51	AC006372.4_TWIST1
0.0404058	0.288025	51	CSPG4P5_SNAI1
0.0405685	0.287802	51	MCM3AP-AS1_SNAI2
0.0406712	0.287661	51	SNORA58_SNAI2
0.0407271	0.287584	51	MMP12_TWIST1
0.0407299	0.28758	51	AC009542.2_SNAI2
0.0407767	0.287516	51	PRMT5-AS1_SNAI2
0.0407832	0.287507	51	AC105760.2_TWIST2
0.040788	-0.287501	51	IGKJ5_SNAI1
0.0408224	0.287454	51	AL157871.2_SNAI1
0.0414319	-0.286627	51	FER1L6-AS1_TWIST1
0.0414371	0.28662	51	FAM66D_SNAI1
0.0414509	0.286601	51	AP001626.1_TWIST2
0.0415012	0.286533	51	ANKRD33B-AS1_SNAI1
0.0416089	0.286388	51	LINC00271_TWIST1
0.0416474	0.286336	51	AC123023.1_TWIST1
0.0417059	0.286258	51	ARHGAP5-AS1_TWIST2
0.04173	-0.286225	51	MLIP-AS1_SNAI1
0.0417979	0.286134	51	LINC00378_ZEB2
0.0419393	0.285945	51	AC116609.1_SNAI2
0.0419687	0.285906	51	AC007403.1_SNAI1
0.0419796	-0.285891	51	AC074019.1_TWIST2
0.0420661	-0.285776	51	LINC00324_TWIST2
0.0421003	-0.285731	51	AC144836.1_ZEB1
0.0421184	0.285707	51	AC078942.1_TWIST1
0.0422659	0.28551	51	SOS1-IT1_ZEB2
0.0422681	0.285507	51	GRIK1-AS1_TWIST2
0.0422756	0.285498	51	AC093326.1_TWIST2
0.0424601	0.285253	51	AC007731.1_SNAI2
0.042485	0.28522	51	ERVH48-1_SNAI1
0.0426874	0.284953	51	PABPC5-AS1_SNAI2
0.0427648	0.284851	51	AC007557.3_ZEB2
0.0428316	-0.284764	51	HCG25_ZEB1
0.0428947	-0.284681	51	AC104699.1_SNAI1
0.0429031	-0.28467	51	AC093484.4_ZEB2
0.0429201	0.284648	51	AC007743.1_SNAI1
0.0429413	0.28462	51	AC007365.1_SNAI2
0.0430113	-0.284528	51	LINC00482_SNAI1
0.0430809	-0.284437	51	PSORS1C3_TWIST2
0.0431211	0.284385	51	XIRP2-AS1_ZEB1
0.043162	0.284331	51	GRIK1-AS1_ZEB2
0.0432325	-0.284239	51	AC007639.1_ZEB1
0.0433309	-0.284111	51	AC005162.3_ZEB2
0.0433315	-0.28411	51	Z83844.1_ZEB2
0.0435192	0.283867	51	SRGAP3-AS4_ZEB1
0.0435413	0.283838	51	ERVMER61-1_TWIST2
0.0435961	-0.283767	51	AC005307.1_ZEB2
0.0436144	0.283743	51	OSGEPL1-AS1_SNAI2
0.0436242	0.283731	51	LRRC37A11P_SNAI2
0.0436963	0.283638	51	MEIS1-AS3_SNAI2
0.0437383	-0.283583	51	NBPF1_ZEB1
0.0437845	0.283524	51	AC000099.1_TWIST2
0.0438327	-0.283462	51	AC016730.1_SNAI2
0.0438591	0.283428	51	AC003092.1_ZEB1
0.0438613	0.283425	51	KCND3-IT1_ZEB1
0.0442535	0.282922	51	LINC00518_TWIST1
0.0442791	0.282889	51	RNASEH2B-AS1_ZEB2
0.0443612	0.282784	51	AC073987.1_TWIST1
0.0443631	0.282782	51	MEG3_SNAI2
0.0443675	0.282776	51	KIAA0040_SNAI1
0.0443898	0.282747	51	HCG18_SNAI1
0.044446	0.282676	51	FAM157B_TWIST1
0.0444701	0.282645	51	FAM74A6_TWIST2
0.0445629	-0.282527	51	MACC1-AS1_SNAI2
0.0449223	0.282072	51	OGFR-AS1_SNAI2
0.0449969	0.281978	51	LINC00266-1_SNAI2
0.0450522	-0.281908	51	TMEM191C_SNAI1
0.0451485	0.281787	51	AL121578.2_SNAI1
0.0452145	0.281704	51	LINC00106_SNAI2
0.0454433	-0.281417	51	AC008063.2_TWIST2
0.0454899	0.281359	51	ITCH-AS1_SNAI2
0.0455525	0.281281	51	LINC00115_SNAI2
0.0456071	-0.281212	51	AC010468.2_SNAI2
0.0456432	0.281167	51	FTCD-AS1_TWIST1
0.0458004	0.280972	51	LINC00524_ZEB1
0.0458778	0.280875	51	AC004870.4_TWIST1
0.0461532	-0.280535	51	DGUOK-AS1_ZEB1
0.046215	-0.280458	51	WASF3-AS1_ZEB2
0.046307	0.280345	51	LINC00466_ZEB2
0.0463128	0.280338	51	CACNA1C-IT2_TWIST1
0.046329	-0.280318	51	LINC00337_ZEB1
0.046355	0.280286	51	AC105760.2_SNAI2
0.0464387	0.280183	51	AL109767.1_ZEB2
0.0465685	0.280023	51	AC078942.1_SNAI1
0.0468701	-0.279655	51	MAGI1-IT1_ZEB2
0.0469004	0.279618	51	AC017048.3_SNAI2
0.0469506	-0.279556	51	AC009495.3_SNAI1
0.0469565	0.279549	51	LINC00173_ZEB2
0.0469946	-0.279503	51	ERVK13-1_TWIST1
0.047012	0.279482	51	MAGI1-AS1_SNAI1
0.0470679	0.279414	51	LINC00240_TWIST2
0.0473944	0.279018	51	ANKRD44-IT1_TWIST1
0.047503	0.278887	51	AC147651.3_SNAI1
0.0476239	0.278741	51	CACNA2D3-AS1_TWIST1
0.0476572	-0.278701	51	AC005355.2_TWIST2
0.0478073	0.278521	51	FTCD-AS1_ZEB1
0.0479435	-0.278357	51	LINC00112_TWIST1
0.047971	-0.278324	51	AC144831.1_ZEB2
0.048017	-0.278269	51	AC128709.3_TWIST1
0.0480333	0.27825	51	GRIFIN_TWIST2
0.0480955	0.278175	51	PRKX-AS1_SNAI1
0.0482565	0.277983	51	AC012462.3_TWIST2
0.0482869	-0.277947	51	AC000124.1_SNAI1
0.0482931	-0.27794	51	AC017074.2_TWIST1
0.0483029	-0.277928	51	LINC00482_TWIST1
0.0486448	0.277522	51	VCAN-AS1_ZEB2
0.0490952	0.276991	51	FLG-AS1_TWIST2
0.0490961	0.27699	51	GPC6-AS2_TWIST1
0.0491077	-0.276977	51	AC005083.1_SNAI1
0.0491281	-0.276953	51	RABGAP1L-IT1_TWIST2
0.0491592	-0.276916	51	AC005304.2_TWIST1
0.0491842	-0.276887	51	AC090627.1_ZEB1
0.0491892	-0.276881	51	AC104699.1_ZEB1
0.0492903	-0.276763	51	AP006748.1_ZEB1
0.0493492	0.276694	51	AC005592.1_SNAI1
0.0494258	-0.276604	51	AC130710.1_TWIST2
0.0495117	0.276504	51	AP001476.2_SNAI1
0.0496082	0.276391	51	AC093390.1_ZEB1
0.0496196	-0.276378	51	SFTA1P_ZEB2
0.0496576	-0.276334	51	RABGAP1L-IT1_ZEB2
0.0497405	0.276237	51	LINC00323_ZEB1
0.0498615	-0.276097	51	LINC00488_TWIST1
0.050029	0.275903	51	AC009948.3_TWIST1
0.0502115	0.275692	51	AC068057.2_TWIST1
0.0502927	0.275599	51	AC073257.2_ZEB2
0.0503115	-0.275577	51	WWC3-AS1_SNAI2
0.0505015	0.275358	51	ARHGEF7-AS2_SNAI2
0.0506854	0.275148	51	AC005154.5_SNAI2
0.0508864	-0.274918	51	AC092296.1_SNAI2
0.0509126	0.274888	51	AC079610.2_ZEB2
0.0509586	0.274836	51	LINC00173_ZEB1
0.0510223	0.274763	51	NOP14-AS1_ZEB2
0.0510336	0.27475	51	C9orf106_ZEB2
0.0510558	-0.274725	51	SYNJ2-IT1_TWIST1
0.051082	0.274695	51	ST7-AS2_SNAI1
0.0510983	0.274677	51	MIR181A2HG_SNAI2
0.0511958	-0.274566	51	AC099684.1_SNAI2
0.0512875	0.274462	51	DAOA-AS1_SNAI2
0.0512875	0.274462	51	AC012322.1_SNAI2
0.0512875	0.274462	51	FAM138D_SNAI2
0.0512875	0.274462	51	GPR50-AS1_SNAI2
0.0512875	0.274462	51	LINC00458_SNAI2
0.051402	0.274332	51	AC009299.3_SNAI2
0.0514953	0.274227	51	VPS11_SNAI2
0.0515919	0.274118	51	LINC00334_TWIST1
0.0516043	0.274103	51	JRKL-AS1_SNAI1
0.0516089	0.274098	51	PROX1-AS1_SNAI2
0.0516205	-0.274085	51	AC068491.1_TWIST2
0.0516432	0.27406	51	HOXA-AS2_SNAI1
0.0518773	0.273796	51	EPB41L4A-AS1_ZEB1
0.0519315	0.273735	51	AC106875.1_TWIST2
0.0519363	-0.27373	51	HAO2-IT1_SNAI2
0.0520052	0.273653	51	ZNF518A_SNAI2
0.0521329	0.27351	51	AC090617.1_SNAI1
0.0521505	0.27349	51	LINC00243_TWIST2
0.0522802	-0.273345	51	NCKAP5-IT1_SNAI2
0.0523192	0.273302	51	AC108025.2_TWIST2
0.0524975	0.273103	51	VPS11_ZEB2
0.0525224	0.273075	51	CFLAR-AS1_SNAI1
0.0525441	-0.273051	51	AC093627.7_ZEB1
0.0525812	0.27301	51	HOXD-AS2_SNAI2
0.0528599	-0.272701	51	KLHL6-AS1_TWIST1
0.0529182	0.272637	51	HOXA11-AS_ZEB2
0.0529444	0.272608	51	AC006019.3_ZEB2
0.0529444	0.272608	51	AL109763.1_ZEB2
0.0529444	0.272608	51	PCDH9-AS2_ZEB2
0.0529446	0.272607	51	CCDC39-AS1_SNAI1
0.0530167	-0.272528	51	SUCLA2-AS1_TWIST2
0.0531727	0.272356	51	AC078942.1_ZEB2
0.0532795	0.272238	51	AC092687.3_ZEB1
0.0533584	-0.272152	51	DLG3-AS1_TWIST2
0.0534321	0.272071	51	PRIM2_TWIST1
0.0537574	0.271715	51	PYY2_TWIST1
0.0537726	0.271698	51	FAM66E_TWIST1
0.0538465	0.271618	51	LINC00484_SNAI2
0.0539221	0.271535	51	AC003092.2_SNAI1
0.054041	0.271406	51	AL589986.2_TWIST1
0.0540789	0.271365	51	ZMYND10-AS1_ZEB1
0.0540937	0.271349	51	NLGN4Y-AS1_TWIST1
0.0541007	0.271341	51	AC006041.1_TWIST2
0.0541365	0.271302	51	AL589743.1_TWIST1
0.0541973	-0.271236	51	AP004550.1_ZEB1
0.0542565	0.271172	51	EPN2-AS1_TWIST2
0.0544003	0.271017	51	UGDH-AS1_ZEB2
0.0545076	-0.270901	51	AC104088.1_ZEB2
0.0545394	-0.270866	51	CSAG2_TWIST2
0.0545465	0.270859	51	AC012494.1_ZEB2
0.0545904	0.270811	51	SAA2-SAA4_TWIST1
0.0546968	0.270697	51	MIR4500HG_SNAI1
0.0548545	0.270527	51	ULK4P1_TWIST1
0.054935	0.270441	51	SNHG6_ZEB2
0.0549435	0.270432	51	AGBL4-IT1_SNAI1
0.0550196	0.27035	51	LINC00184_TWIST1
0.0552405	0.270114	51	GRIP2_SNAI2
0.0553432	0.270005	51	ALMS1-IT1_ZEB2
0.0554108	-0.269933	51	AC084125.4_TWIST1
0.0554419	0.269899	51	ITCH-AS1_SNAI1
0.0554747	0.269865	51	ZBTB40-IT1_SNAI2
0.0555809	-0.269752	51	RPS10P7_TWIST2
0.0555955	0.269736	51	AC079610.1_TWIST1
0.0556264	0.269703	51	HCG22_TWIST2
0.0556415	-0.269687	51	AC005281.1_ZEB1
0.0557004	0.269625	51	AC002551.1_SNAI1
0.0557606	-0.269561	51	AC084125.4_TWIST2
0.0558254	0.269492	51	AC116609.1_SNAI1
0.0559829	0.269326	51	SPATA13-AS1_SNAI2
0.0560306	0.269276	51	ARMCX3-AS1_TWIST1
0.0560556	-0.269249	51	PLCH1-AS1_TWIST1
0.0560917	0.269211	51	AC107072.2_SNAI1
0.0561174	-0.269184	51	AC009495.3_ZEB2
0.0563256	0.268965	51	DLX6-AS1_SNAI1
0.0563554	-0.268934	51	LINC00111_ZEB2
0.0563815	0.268906	51	MEIS1-AS3_TWIST1
0.0564025	-0.268884	51	AC005281.1_TWIST1
0.0566652	-0.268609	51	LINC00336_TWIST1
0.0566885	0.268584	51	ANKRD18CP_TWIST1
0.0568408	-0.268425	51	AC024560.2_TWIST1
0.0570637	-0.268193	51	AC133785.1_TWIST2
0.0571253	0.268129	51	AC012087.2_SNAI2
0.0571911	0.268061	51	AP000770.1_TWIST1
0.0571911	0.268061	51	LINC00492_TWIST1
0.0573462	-0.2679	51	MCM3AP-AS1_TWIST1
0.0573731	0.267872	51	NOP14-AS1_SNAI1
0.0573856	0.267859	51	RBMS3-AS3_SNAI2
0.0574192	-0.267825	51	REV3L-IT1_TWIST2
0.057583	0.267655	51	WNT5A-AS1_TWIST2
0.0576213	0.267616	51	AC006378.2_TWIST1
0.0576432	0.267593	51	AJ239322.1_TWIST1
0.0576432	0.267593	51	AC010729.1_TWIST1
0.0576432	0.267593	51	AC018359.1_TWIST1
0.0576432	0.267593	51	AC105393.1_TWIST1
0.0576432	0.267593	51	CDRT7_TWIST1
0.0577559	-0.267477	51	LINC00570_ZEB2
0.0578463	-0.267384	51	PWRN1_TWIST2
0.0581079	0.267115	51	AC009950.1_ZEB1
0.058191	0.26703	51	AC008268.1_TWIST2
0.0581979	0.267023	51	ITGB5-AS1_TWIST2
0.0586169	0.266595	51	SNHG11_SNAI2
0.0588241	-0.266385	51	AC009495.3_TWIST1
0.0588412	0.266368	51	BPESC1_TWIST1
0.0588837	-0.266324	51	TRIM31-AS1_SNAI1
0.0589319	-0.266276	51	AGAP1-IT1_ZEB1
0.0590441	-0.266162	51	EMG1_ZEB2
0.0591159	0.266089	51	AC067960.1_SNAI1
0.0592214	0.265983	51	BACH1-AS1_SNAI1
0.0592819	-0.265922	51	AC073254.1_SNAI1
0.0593687	-0.265834	51	KANSL1-AS1_ZEB1
0.0594043	0.265798	51	AC116609.3_TWIST1
0.0595631	0.265639	51	AC114763.1_TWIST2
0.0595843	0.265617	51	LINC00339_TWIST2
0.0598065	0.265395	51	NKX2-1-AS1_TWIST1
0.0598491	-0.265352	51	HCG25_TWIST1
0.0599505	0.265251	51	TRAF3IP2-AS1_SNAI2
0.0600576	-0.265144	51	AC114730.3_ZEB1
0.0601438	0.265058	51	LINC00476_TWIST1
0.060395	-0.264808	51	ENTPD3-AS1_SNAI1
0.06041	0.264793	51	FTX_SNAI2
0.0606724	-0.264533	51	PRKAR2A-AS1_TWIST2
0.060852	0.264355	51	AC092159.3_SNAI2
0.0610049	0.264204	51	NAV2-AS5_SNAI1
0.0610224	0.264187	51	AC004448.2_SNAI1
0.0611467	0.264064	51	DNM3-IT1_SNAI1
0.0613924	-0.263823	51	AC078883.3_TWIST2
0.0615062	0.263712	51	LRRC37A11P_SNAI1
0.0615935	0.263626	51	FER1L5_TWIST2
0.061627	0.263593	51	HOXA-AS2_SNAI2
0.0616877	-0.263534	51	SLC9A9-AS2_TWIST2
0.0617111	0.263511	51	C11orf95_SNAI2
0.0617375	0.263486	51	AL592528.1_TWIST1
0.0619403	0.263288	51	AC005332.1_TWIST2
0.0619634	0.263265	51	SAA2-SAA4_ZEB2
0.0619658	-0.263263	51	ABHD14A-ACY1_TWIST1
0.0620395	0.263191	51	AC012368.1_TWIST2
0.062084	-0.263148	51	AP000253.1_TWIST1
0.0620916	-0.263141	51	DIAPH2-AS1_TWIST1
0.0621644	0.26307	51	AC147651.3_TWIST1
0.0627139	0.262538	51	AC009228.1_SNAI2
0.062724	0.262529	51	LINC00378_SNAI1
0.0628189	-0.262437	51	BIRC6-AS1_TWIST1
0.0629339	-0.262327	51	LINC00265_TWIST1
0.0631643	0.262105	51	AC097532.2_ZEB1
0.0634098	0.261871	51	AC004947.2_SNAI2
0.0634841	0.2618	51	AC016999.2_SNAI1
0.063654	0.261638	51	EAF1-AS1_SNAI1
0.0636556	0.261636	51	TRIL_SNAI2
0.0637213	-0.261573	51	AC092171.2_ZEB2
0.0641017	-0.261212	51	GK-AS1_ZEB2
0.064122	0.261193	51	AC008937.2_ZEB2
0.0641536	0.261163	51	AC079610.1_TWIST2
0.0644364	0.260896	51	U91319.1_ZEB1
0.064472	-0.260862	51	EHMT2-AS1_TWIST2
0.0646514	-0.260693	51	OPLAH_SNAI1
0.064818	-0.260537	51	DGUOK-AS1_ZEB2
0.0649246	0.260437	51	GAS6-AS1_SNAI2
0.0651393	0.260236	51	ELMO1-AS1_SNAI2
0.0652441	0.260138	51	AC005332.1_ZEB2
0.0652477	-0.260134	51	RECQL4_TWIST2
0.0654173	-0.259976	51	LINC00479_TWIST1
0.0654493	0.259946	51	HCG21_ZEB1
0.0656358	0.259773	51	AKT3-IT1_TWIST2
0.0656715	0.25974	51	AC010894.3_SNAI1
0.0656769	0.259735	51	AC012501.2_SNAI2
0.0657228	-0.259692	51	LINC00029_TWIST1
0.0657274	0.259688	51	ALMS1-IT1_ZEB1
0.0658335	-0.259589	51	SUCLA2-AS1_ZEB2
0.0658904	-0.259537	51	TRIM36-IT1_ZEB1
0.0659844	-0.25945	51	SNHG12_TWIST2
0.0660766	0.259364	51	ABCA9-AS1_SNAI2
0.0661943	0.259256	51	AC073130.1_TWIST2
0.0667106	0.25878	51	LINC00208_SNAI1
0.0668904	0.258616	51	AC108058.1_SNAI1
0.0670411	-0.258478	51	ARHGEF9-IT1_TWIST1
0.0670515	0.258468	51	LINC00486_ZEB1
0.0670612	0.258459	51	AC024560.2_SNAI2
0.0670848	-0.258438	51	LINC00167_TWIST1
0.0671949	0.258337	51	UBE2Q1-AS1_SNAI2
0.0672849	0.258255	51	AC017002.4_TWIST2
0.0672849	0.258255	51	AC096669.1_TWIST2
0.0672849	0.258255	51	AC103563.8_TWIST2
0.0673061	0.258236	51	AC010731.2_SNAI2
0.0673388	0.258206	51	UBXN7-AS1_SNAI1
0.0673508	-0.258195	51	LINC00523_SNAI2
0.0675492	0.258015	51	THOC7-AS1_SNAI1
0.0675822	0.257985	51	ARHGEF3-AS1_SNAI2
0.0676337	-0.257938	51	HCG9_SNAI1
0.0676761	0.2579	51	DBH-AS1_ZEB2
0.0677333	0.257848	51	AC069277.2_SNAI2
0.0678101	0.257778	51	UPK1A-AS1_TWIST1
[truncated: 6,263 more rows]
